# Supplementary material for: Comparative Transcriptome Analysis of the Heterosis of Salt Tolerance in Inter-Subspecific Hybrid Rice
Source: Int J Mol Sci. 2023 Jan 22;24(3):2212. doi: 10.3390/ijms24032212 (PMC9916944; doi:10.3390/ijms24032212)
Supplement: Supplementary file 1 [file ijms-24-02212-s001.zip › Supplementary Table S1.xlsx]

## Sheet: ZGH1578_0h  ZG7A_0h
Supplemental Table S1 Differentially expressed genes (DEGs) in the roots of 21 d seedling between hybrid Zhegengyou1578 (ZGY1578) and its parents Zhegeng7A (ZG7A) and Zhehui1578 (ZH1578) under normal (H2O) and salt stress (120 mM NaCl for 12 hours) conditions.
Gene ID	log2 (ZGH1578_0h / ZG7A_0h)	Qvalue (ZGH1578_0h / ZG7A_0h)
ChrSy.fgenesh.gene.73	4.86691	0.0237696
ChrSy.fgenesh.gene.75	4.76954	0.0272006
ChrSy.fgenesh.gene.76	2.91059	0.0397493
ChrSy.fgenesh.gene.8	1.53097	0.035505
ChrUn.fgenesh.gene.18	7.82996	8.57459e-09
ChrUn.fgenesh.gene.20	2.52777	1.20404e-16
ChrUn.fgenesh.gene.24	2.4197	1.84062e-23
ChrUn.fgenesh.gene.26	3.10015	1.0645e-05
ChrUn.fgenesh.gene.79	5.89059	0.00141161
ChrUn.fgenesh.gene.83	5.83633	3.69411e-10
ChrUn.fgenesh.gene.85	3.56063	0.038093
ChrUn.fgenesh.gene.86	1.50084	3.53181e-05
LOC_Os01g01550	5.7578	3.75067e-06
LOC_Os01g02110	1.05812	0.0252028
LOC_Os01g02160	1.34547	2.67021e-10
LOC_Os01g02290	-1.10311	0.000124808
LOC_Os01g02334	1.29449	3.99667e-07
LOC_Os01g02350	-1.16407	4.61763e-11
LOC_Os01g02360	-1.25968	0.00055085
LOC_Os01g02430	6.767	1.5845e-21
LOC_Os01g02440	3.94242	0.00167273
LOC_Os01g02590	-1.12306	2.43104e-06
LOC_Os01g02730	1.8078	6.7851e-09
LOC_Os01g02740	-4.6647	0.0313526
LOC_Os01g02760	3.61739	8.92319e-06
LOC_Os01g02800	6.98016	1.55455e-06
LOC_Os01g02930	1.18203	1.99436e-07
LOC_Os01g03080	1.09113	0.0324738
LOC_Os01g03180	4.769	0.0278949
LOC_Os01g03320	2.65044	0.0126549
LOC_Os01g03330	4.99324	2.91792e-127
LOC_Os01g03370	-1.29687	1.54968e-15
LOC_Os01g03530	1.08646	4.06198e-08
LOC_Os01g03630	1.0863	4.10555e-15
LOC_Os01g03740	-2.34699	3.63669e-11
LOC_Os01g04390	1.72774	0.0110664
LOC_Os01g05730	5.31842	0.000955397
LOC_Os01g06580	1.2511	7.01542e-08
LOC_Os01g06960	2.45671	2.24759e-12
LOC_Os01g06980	1.88124	0.0226988
LOC_Os01g06990	3.17937	6.4879e-05
LOC_Os01g07000	3.83314	0.000489806
LOC_Os01g07010	4.1901	2.66939e-06
LOC_Os01g07020	2.91265	2.82709e-24
LOC_Os01g07030	4.61106	1.93649e-06
LOC_Os01g07040	5.42787	0.000751451
LOC_Os01g07050	4.31991	0.0267316
LOC_Os01g07060	1.77057	2.14448e-21
LOC_Os01g07550	3.61027	0.000567316
LOC_Os01g07850	2.14059	2.01692e-34
LOC_Os01g08220	1.28065	7.70576e-06
LOC_Os01g08440	-1.81625	2.14755e-13
LOC_Os01g08860	-1.7243	6.94123e-12
LOC_Os01g08870	-1.02805	0.000483241
LOC_Os01g08880	-1.19221	0.000538307
LOC_Os01g08890	-1.12874	1.28984e-18
LOC_Os01g09290	1.15419	0.0324145
LOC_Os01g09384	-1.89785	4.73826e-06
LOC_Os01g09410	-2.26645	3.61878e-14
LOC_Os01g09650	6.4487	2.82768e-05
LOC_Os01g10370	1.98038	0.00616877
LOC_Os01g10520	1.52339	3.64995e-21
LOC_Os01g10870	2.01049	2.17973e-06
LOC_Os01g11240	1.02166	1.51714e-31
LOC_Os01g11500	1.78153	0.00501703
LOC_Os01g11750	1.00585	0.00164771
LOC_Os01g11830	1.74902	2.49131e-06
LOC_Os01g12340	-1.31174	2.39755e-64
LOC_Os01g12570	5.04517	0.0112522
LOC_Os01g12660	-2.84143	9.23996e-08
LOC_Os01g12770	1.7782	0.000527472
LOC_Os01g13040	1.17629	0.0184816
LOC_Os01g13120	1.57706	0.00431725
LOC_Os01g13300	-1.0867	0.0176357
LOC_Os01g13610	-1.48328	3.58834e-34
LOC_Os01g14540	1.29571	0.00138031
LOC_Os01g14550	-1.45495	8.93414e-56
LOC_Os01g14770	-1.12395	1.7103e-50
LOC_Os01g15320	1.05617	3.72799e-13
LOC_Os01g15380	-1.596	0.0200368
LOC_Os01g15520	4.41652	7.57413e-14
LOC_Os01g15770	1.08496	0.00074265
LOC_Os01g16130	-1.28598	3.56005e-23
LOC_Os01g18410	2.07238	1.14133e-08
LOC_Os01g18860	7.59631	1.99241e-67
LOC_Os01g18910	4.39125	0.0218147
LOC_Os01g18950	2.03154	1.73489e-15
LOC_Os01g18970	1.54793	3.64898e-48
LOC_Os01g19240	2.941	0.00466949
LOC_Os01g19290	1.33556	8.53188e-05
LOC_Os01g19630	-1.23156	1.123e-11
LOC_Os01g19694	-1.00893	5.00181e-08
LOC_Os01g20160	-1.23579	1.91016e-16
LOC_Os01g20200	4.00447	0.0015005
LOC_Os01g20730	2.52492	1.16987e-11
LOC_Os01g21130	10.5384	4.6885e-17
LOC_Os01g21135	5.69688	9.94422e-09
LOC_Os01g21240	2.03259	0.0407777
LOC_Os01g21520	4.95288	0.00367119
LOC_Os01g21590	1.03165	1.2301e-20
LOC_Os01g21620	-1.25713	0.0243476
LOC_Os01g21630	-1.21864	5.30552e-07
LOC_Os01g21710	5.28497	0.005911
LOC_Os01g21740	4.71441	0.000830146
LOC_Os01g22249	2.99585	2.1555e-13
LOC_Os01g22680	1.17359	2.88593e-58
LOC_Os01g23410	-1.74993	0.00250975
LOC_Os01g23910	-1.50331	0.000951365
LOC_Os01g24050	-2.03148	0.0145059
LOC_Os01g24080	4.66476	2.71774e-05
LOC_Os01g25060	-1.19278	0.0316498
LOC_Os01g25150	5.80051	3.16379e-06
LOC_Os01g25270	1.98014	0.00104206
LOC_Os01g25280	-1.59844	1.91617e-150
LOC_Os01g25710	-1.63619	4.55897e-06
LOC_Os01g25720	-1.03581	1.30556e-10
LOC_Os01g25760	-1.21329	2.92807e-06
LOC_Os01g26340	-1.48198	0.00653778
LOC_Os01g27190	3.05673	0.000278954
LOC_Os01g27230	-1.36589	4.31291e-91
LOC_Os01g27240	-1.03307	5.00965e-13
LOC_Os01g27260	1.12454	0.0148674
LOC_Os01g27360	4.68172	1.85692e-21
LOC_Os01g27380	1.94332	0.0381708
LOC_Os01g27390	1.15932	1.57779e-51
LOC_Os01g27630	2.60644	0.0288834
LOC_Os01g28030	-1.07618	0.0198791
LOC_Os01g28300	7.57401	4.18202e-08
LOC_Os01g28710	4.32264	0.0272192
LOC_Os01g29804	-1.13366	2.69365e-21
LOC_Os01g29860	5.04657	0.0110833
LOC_Os01g30956	-1.21923	2.06925e-09
LOC_Os01g31010	-1.83087	0.0166919
LOC_Os01g31050	-1.53487	0.00638769
LOC_Os01g31750	5.2819	0.00489818
LOC_Os01g32380	1.0704	0.00404691
LOC_Os01g32710	1.05321	0.0350585
LOC_Os01g32840	-1.14196	0.00262493
LOC_Os01g33615	9.07856	2.24477e-12
LOC_Os01g35254	6.35307	4.45211e-05
LOC_Os01g35300	4.76838	0.0279278
LOC_Os01g35590	5.4532	0.00063888
LOC_Os01g35789	-1.32404	2.53942e-43
LOC_Os01g35930	-1.8211	6.91744e-49
LOC_Os01g35980	-1.9038	7.04238e-07
LOC_Os01g36120	-1.00253	0.00894043
LOC_Os01g36294	-1.11264	0.000812065
LOC_Os01g36410	2.87304	0.00646178
LOC_Os01g36760	-2.62301	0.0397194
LOC_Os01g36820	6.22273	9.5359e-18
LOC_Os01g36850	4.03236	1.01092e-15
LOC_Os01g37020	6.80564	1.14303e-06
LOC_Os01g37130	-1.00944	8.97494e-08
LOC_Os01g37210	-1.41633	2.06388e-07
LOC_Os01g37260	-1.19277	1.69206e-10
LOC_Os01g37280	-1.27532	1.38993e-19
LOC_Os01g37360	-1.23974	0.0150992
LOC_Os01g37380	-1.70179	0.00320963
LOC_Os01g37630	-1.51387	0.012749
LOC_Os01g38110	-3.69252	2.73848e-06
LOC_Os01g38500	1.33016	0.0218147
LOC_Os01g38560	4.83129	0.000473137
LOC_Os01g39040	6.66845	2.04294e-06
LOC_Os01g39050	7.97966	4.44981e-09
LOC_Os01g39060	1.84255	4.44466e-99
LOC_Os01g39280	1.21623	0.0242773
LOC_Os01g39650	5.47889	0.00260553
LOC_Os01g39850	-1.80533	5.82281e-05
LOC_Os01g40230	-2.41796	0.032302
LOC_Os01g42740	5.21166	0.00741738
LOC_Os01g43280	1.49917	0.0105735
LOC_Os01g43290	1.50431	2.30336e-05
LOC_Os01g44200	4.45601	0.0204268
LOC_Os01g45040	1.94834	0.0159936
LOC_Os01g45400	-1.33161	0.0121805
LOC_Os01g45420	-1.99023	9.36657e-05
LOC_Os01g45880	-1.07789	1.04189e-31
LOC_Os01g45914	-1.85666	8.36955e-11
LOC_Os01g46030	1.71019	0.0184486
LOC_Os01g46040	1.32009	0.00100614
LOC_Os01g48110	5.7152	0.000845677
LOC_Os01g50100	-1.51861	0.00175378
LOC_Os01g50180	-2.9262	0.0257583
LOC_Os01g50750	1.15992	0.000268745
LOC_Os01g51180	-6.11721	2.70768e-05
LOC_Os01g52230	1.08852	0.00068636
LOC_Os01g53170	4.16516	0.0395163
LOC_Os01g53260	1.56414	1.19347e-62
LOC_Os01g53370	7.30357	2.55186e-136
LOC_Os01g54714	2.08367	6.579e-12
LOC_Os01g55100	-2.85454	0.0326942
LOC_Os01g57030	1.01222	2.95276e-05
LOC_Os01g57040	1.35906	4.77305e-08
LOC_Os01g57310	1.0853	4.74444e-08
LOC_Os01g57520	7.49664	2.17275e-08
LOC_Os01g57958	-1.07063	3.29101e-07
LOC_Os01g58444	2.51893	7.1891e-59
LOC_Os01g58450	5.91173	0.000366732
LOC_Os01g59200	2.16998	5.63095e-05
LOC_Os01g59250	5.26434	5.30265e-16
LOC_Os01g59680	1.55443	3.69535e-05
LOC_Os01g61070	1.61107	0.0469418
LOC_Os01g62830	1.33378	3.92551e-16
LOC_Os01g63010	1.29536	0.0364286
LOC_Os01g64120	1.38645	3.25362e-83
LOC_Os01g64410	4.63902	0.0106768
LOC_Os01g64460	1.91925	0.00441466
LOC_Os01g65110	-1.07897	0.0199787
LOC_Os01g65880	1.77372	1.60371e-54
LOC_Os01g66010	2.19075	0.000490818
LOC_Os01g66030	2.87336	3.17217e-16
LOC_Os01g66230	1.12708	0.00476749
LOC_Os01g66310	2.18356	0.00134207
LOC_Os01g66900	-1.65675	0.00806075
LOC_Os01g67700	6.12575	0.000154542
LOC_Os01g67980	-3.85136	0.000278553
LOC_Os01g68104	1.17232	9.58425e-10
LOC_Os01g68470	1.59742	1.70756e-25
LOC_Os01g69070	1.06977	0.000102575
LOC_Os01g69904	-1.54186	2.0235e-10
LOC_Os01g70830	-1.377	0.0294294
LOC_Os01g70970	1.52169	8.62102e-11
LOC_Os01g71540	-1.07133	3.3073e-39
LOC_Os01g71620	-1.27401	7.28974e-35
LOC_Os01g71630	-1.18238	2.7322e-12
LOC_Os01g71740	-1.00273	5.51909e-18
LOC_Os01g71800	8.94881	5.52429e-12
LOC_Os01g71810	4.28515	1.74095e-34
LOC_Os01g71820	-1.11115	4.5241e-56
LOC_Os01g71890	5.49375	1.6573e-05
LOC_Os01g72270	1.47613	1.31021e-05
LOC_Os01g72360	-3.02494	0.0275473
LOC_Os01g72390	5.6612	0.00108789
LOC_Os01g72900	1.39288	0.0457681
LOC_Os01g73200	-1.32752	4.86393e-09
LOC_Os01g73240	1.47123	0.0107608
LOC_Os01g73270	1.29818	0.00171686
LOC_Os01g73630	2.91716	4.85787e-57
LOC_Os01g73644	-1.62094	1.21686e-17
LOC_Os01g73650	-1.05666	0.00373023
LOC_Os01g73700	1.73894	3.18694e-07
LOC_Os01g73710	7.00227	1.20024e-09
LOC_Os01g73720	1.69072	4.31852e-13
LOC_Os01g74670	-1.28455	2.3704e-06
LOC_Os02g01220	-1.49869	9.98217e-112
LOC_Os02g01700	1.02208	0.00472074
LOC_Os02g01760	1.15773	0.0332313
LOC_Os02g01780	5.04635	0.0110885
LOC_Os02g01870	-1.01401	1.65078e-11
LOC_Os02g01880	-1.87932	6.78352e-09
LOC_Os02g02190	1.4262	1.54882e-27
LOC_Os02g02240	10.1536	9.02169e-16
LOC_Os02g02660	6.12324	9.83872e-14
LOC_Os02g02780	-1.06337	6.8795e-105
LOC_Os02g02790	-2.89262	7.01864e-28
LOC_Os02g02820	4.9501	0.0242652
LOC_Os02g02830	1.52075	2.42391e-23
LOC_Os02g04369	-1.00221	0.0158794
LOC_Os02g04900	6.7099	2.14749e-06
LOC_Os02g04924	-1.38823	1.37009e-17
LOC_Os02g05000	1.91362	1.05136e-06
LOC_Os02g05070	-2.62182	0.0353183
LOC_Os02g05365	1.89678	0.0021287
LOC_Os02g05940	-1.16149	0.000288164
LOC_Os02g05970	4.15179	1.00752e-10
LOC_Os02g06010	-1.07402	1.91336e-06
LOC_Os02g06230	-1.29457	0.000437974
LOC_Os02g06820	-3.13389	0.00525744
LOC_Os02g07030	1.33123	0.00211867
LOC_Os02g08220	1.63692	2.07513e-08
LOC_Os02g08330	2.07003	0.0288317
LOC_Os02g09100	1.57875	0.00644698
LOC_Os02g09260	2.15657	0.0106312
LOC_Os02g10300	1.47413	0.0060734
LOC_Os02g10550	2.28371	1.0607e-07
LOC_Os02g10860	1.32016	1.03963e-11
LOC_Os02g11130	-1.49647	2.94278e-13
LOC_Os02g11700	4.46054	0.0190661
LOC_Os02g11705	2.74118	0.00463654
LOC_Os02g11870	1.21117	0.0288589
LOC_Os02g11980	1.81249	0.00315643
LOC_Os02g12010	-1.74193	0.00923793
LOC_Os02g12210	-1.38579	5.04894e-05
LOC_Os02g12380	-1.26514	5.20779e-28
LOC_Os02g12420	-1.40305	5.45842e-05
LOC_Os02g12490	-1.05608	3.03844e-13
LOC_Os02g13220	1.37626	0.00222495
LOC_Os02g14430	1.02786	4.41194e-12
LOC_Os02g14500	-1.27577	5.15483e-08
LOC_Os02g14520	-1.55636	9.78624e-06
LOC_Os02g14800	-1.32188	1.25574e-11
LOC_Os02g14890	1.35413	1.7155e-05
LOC_Os02g15110	1.19693	0.00503136
LOC_Os02g15704	-1.14596	0.00447265
LOC_Os02g16070	-2.30111	0.000354163
LOC_Os02g16410	-6.21209	0.00016189
LOC_Os02g16780	2.10085	0.0482774
LOC_Os02g16940	-1.94348	1.55302e-08
LOC_Os02g17240	1.42918	0.000300017
LOC_Os02g17620	1.01326	1.88905e-25
LOC_Os02g17880	1.86469	4.10812e-11
LOC_Os02g17900	2.01799	0.0412972
LOC_Os02g18150	4.20068	7.08846e-06
LOC_Os02g18180	1.70076	1.23331e-30
LOC_Os02g18230	5.12577	0.00919731
LOC_Os02g18430	1.5913	1.57888e-11
LOC_Os02g18460	4.23432	0.00600165
LOC_Os02g18670	4.66212	0.0360524
LOC_Os02g18784	8.07265	3.53363e-13
LOC_Os02g18840	1.08425	0.000805018
LOC_Os02g18990	3.62663	0.0437808
LOC_Os02g19050	6.63067	9.88146e-06
LOC_Os02g19060	3.77348	0.000503541
LOC_Os02g19280	-1.60255	0.00409019
LOC_Os02g19470	6.94045	2.84355e-06
LOC_Os02g20000	1.92655	9.01647e-08
LOC_Os02g20200	-2.59383	1.32248e-63
LOC_Os02g20330	7.49979	6.92141e-08
LOC_Os02g21260	5.25063	4.18029e-29
LOC_Os02g21640	1.0799	0.0401724
LOC_Os02g21740	6.00305	0.000305591
LOC_Os02g21770	2.75817	6.82498e-05
LOC_Os02g22570	5.91263	0.000364669
LOC_Os02g22580	3.74756	0.0298126
LOC_Os02g22590	1.90197	0.000350916
LOC_Os02g22600	4.94353	3.75383e-06
LOC_Os02g23826	7.49808	7.35188e-08
LOC_Os02g23930	2.54018	1.35005e-09
LOC_Os02g23939	2.45051	5.74031e-11
LOC_Os02g24000	-2.35877	0.0250118
LOC_Os02g24150	5.713	0.00098405
LOC_Os02g24210	6.24538	9.22256e-05
LOC_Os02g25150	-1.44928	0.0221149
LOC_Os02g25630	-1.73488	0.0482858
LOC_Os02g26660	-1.02284	6.09548e-14
LOC_Os02g26720	1.98688	0.01135
LOC_Os02g26770	-3.21415	0.00622684
LOC_Os02g26790	8.92187	2.9085e-16
LOC_Os02g26794	4.95549	0.0162687
LOC_Os02g26800	7.57319	4.29787e-08
LOC_Os02g26870	2.65419	0.00605971
LOC_Os02g27310	-1.14256	0.00610667
LOC_Os02g27830	4.85308	0.000435335
LOC_Os02g27850	-1.11889	0.0115776
LOC_Os02g28110	2.27783	0.000138045
LOC_Os02g28240	4.65814	0.0387673
LOC_Os02g28460	1.04947	0.00144269
LOC_Os02g28520	6.00386	0.00029648
LOC_Os02g29210	1.13178	1.38619e-12
LOC_Os02g29500	-1.23019	9.55495e-25
LOC_Os02g30114	-1.10193	0.0157391
LOC_Os02g30530	-1.0679	0.00815727
LOC_Os02g30790	-1.24213	0.000733738
LOC_Os02g30974	1.91248	0.000238633
LOC_Os02g31840	1.37755	1.04011e-09
LOC_Os02g31867	1.12379	0.0189867
LOC_Os02g32900	8.68634	3.33283e-11
LOC_Os02g32950	-1.43611	1.7357e-15
LOC_Os02g32970	-1.36216	2.18413e-37
LOC_Os02g33050	-1.04526	0.000897927
LOC_Os02g33470	-1.71787	0.000764743
LOC_Os02g34120	1.86272	5.71642e-05
LOC_Os02g34190	-1.70207	1.84097e-14
LOC_Os02g34760	2.03359	1.17082e-11
LOC_Os02g35300	1.40872	0.00188497
LOC_Os02g36110	-2.13957	0.000147466
LOC_Os02g36140	-2.32059	7.33799e-12
LOC_Os02g36210	-3.42232	0.000337175
LOC_Os02g36590	1.28677	5.06615e-28
LOC_Os02g37070	1.18844	2.6519e-05
LOC_Os02g37260	1.29099	2.33151e-52
LOC_Os02g37380	1.2927	1.03795e-91
LOC_Os02g37540	-1.87598	4.08771e-10
LOC_Os02g38230	1.23468	4.39229e-62
LOC_Os02g38870	5.76643	0.000824648
LOC_Os02g39330	-1.07384	2.42224e-14
LOC_Os02g40730	1.14942	4.50496e-64
LOC_Os02g42820	1.93856	8.07281e-10
LOC_Os02g43370	-1.27398	5.03264e-34
LOC_Os02g44155	7.90232	5.83563e-09
LOC_Os02g44470	1.48537	2.40876e-06
LOC_Os02g46260	1.6752	2.17137e-88
LOC_Os02g46800	1.20021	0.0230527
LOC_Os02g47320	1.31692	0.000964847
LOC_Os02g47510	2.14274	1.88195e-30
LOC_Os02g48094	1.6996	1.04877e-06
LOC_Os02g48710	1.40004	8.10119e-07
LOC_Os02g49170	-2.94431	0.0272253
LOC_Os02g49210	6.51254	1.87452e-05
LOC_Os02g49640	7.96016	3.8979e-09
LOC_Os02g49720	-1.30794	3.62171e-54
LOC_Os02g49920	-1.23427	0.00212752
LOC_Os02g50140	-1.59115	4.70287e-24
LOC_Os02g50805	-1.54014	1.16118e-61
LOC_Os02g51404	-1.01264	6.26092e-05
LOC_Os02g51900	2.38984	0.0132942
LOC_Os02g51930	-2.63383	2.31318e-50
LOC_Os02g51970	4.03466	7.06795e-45
LOC_Os02g52380	1.61779	0.00635628
LOC_Os02g52620	1.48384	5.69819e-61
LOC_Os02g52700	-4.66003	0.0344578
LOC_Os02g52710	-4.99687	1.38625e-05
LOC_Os02g52730	2.86315	7.1018e-27
LOC_Os02g53020	6.26141	1.6845e-21
LOC_Os02g53240	6.64824	1.27451e-08
LOC_Os02g53380	-1.25696	1.16669e-08
LOC_Os02g53835	10.0972	1.5813e-15
LOC_Os02g53990	1.14078	0.0051481
LOC_Os02g54240	5.20949	7.66575e-05
LOC_Os02g54530	2.21848	7.83868e-10
LOC_Os02g54730	-1.0519	2.15887e-16
LOC_Os02g55050	3.21598	0.0296966
LOC_Os02g55190	4.52182	0.0146635
LOC_Os02g55670	-1.92051	1.56686e-30
LOC_Os02g58150	-1.0649	0.007029
LOC_Os02g58380	1.55036	0.0366862
LOC_Os02g58520	1.29144	0.00245477
LOC_Os03g01320	-1.46714	1.01969e-46
LOC_Os03g02280	1.29139	8.55649e-06
LOC_Os03g03034	-1.14264	1.02022e-65
LOC_Os03g03260	1.25509	5.47607e-06
LOC_Os03g03320	1.15316	6.74711e-15
LOC_Os03g03490	3.70076	4.97676e-41
LOC_Os03g03500	3.70665	1.58175e-31
LOC_Os03g03550	1.86849	0.00201561
LOC_Os03g04190	-1.08119	3.28765e-13
LOC_Os03g04210	1.94178	2.85913e-13
LOC_Os03g04570	1.04071	9.59507e-19
LOC_Os03g04650	1.95551	8.31105e-09
LOC_Os03g05350	-2.25284	0.0262517
LOC_Os03g05900	-2.48184	0.0105033
LOC_Os03g05910	-1.72225	2.42059e-39
LOC_Os03g06705	1.72988	0.00151474
LOC_Os03g06760	-1.35096	0.0010674
LOC_Os03g06850	-1.07903	1.41843e-14
LOC_Os03g06900	2.01161	5.93601e-08
LOC_Os03g07270	5.42555	0.0050883
LOC_Os03g07510	1.45887	5.85784e-06
LOC_Os03g07610	4.59233	0.00123048
LOC_Os03g08640	1.37848	1.26686e-26
LOC_Os03g09020	-1.10165	9.00566e-12
LOC_Os03g09200	-1.69987	0.0130944
LOC_Os03g09940	-1.08002	5.7469e-48
LOC_Os03g10040	1.0117	0.000482192
LOC_Os03g10090	-1.7757	3.61968e-05
LOC_Os03g10250	1.99821	2.24851e-33
LOC_Os03g10478	-1.17026	6.14293e-137
LOC_Os03g10570	4.08572	0.0475574
LOC_Os03g12280	4.95898	0.0158145
LOC_Os03g12290	1.17644	1.92794e-110
LOC_Os03g12690	2.83267	0.000187397
LOC_Os03g13060	1.26622	0.0287876
LOC_Os03g13150	4.19023	0.00779829
LOC_Os03g13160	3.09399	1.32674e-11
LOC_Os03g13530	1.90138	0.00233045
LOC_Os03g13690	-1.02554	6.02151e-10
LOC_Os03g13976	-1.50424	0.00103493
LOC_Os03g14205	1.42885	3.6597e-08
LOC_Os03g14254	-1.04684	0.0492459
LOC_Os03g14310	1.73445	2.74395e-14
LOC_Os03g14400	4.88265	1.03769e-18
LOC_Os03g14460	4.54118	0.000162389
LOC_Os03g14642	3.38257	9.46292e-12
LOC_Os03g14720	-1.11885	5.14662e-24
LOC_Os03g15020	-1.04803	5.92131e-40
LOC_Os03g15110	1.15678	5.81045e-05
LOC_Os03g15330	-1.18445	0.000601645
LOC_Os03g15530	1.0107	0.036865
LOC_Os03g16020	-1.18781	3.79966e-13
LOC_Os03g16160	3.49476	5.24959e-06
LOC_Os03g16430	-1.00656	0.00111915
LOC_Os03g16630	1.23513	0.00328178
LOC_Os03g17130	-1.27316	0.0273057
LOC_Os03g18130	1.18131	1.58185e-83
LOC_Os03g19050	-6.25143	8.96959e-05
LOC_Os03g19275	1.28042	0.0459964
LOC_Os03g19610	5.03826	0.00325391
LOC_Os03g19670	-1.23515	3.14801e-13
LOC_Os03g20260	2.29305	5.30686e-09
LOC_Os03g22020	1.14622	7.3819e-09
LOC_Os03g23940	1.5387	0.0287878
LOC_Os03g24630	-4.66717	0.0376683
LOC_Os03g27090	1.02532	1.37092e-17
LOC_Os03g28040	1.11568	0.0497288
LOC_Os03g28100	-1.03711	0.0134589
LOC_Os03g28160	3.03102	1.89103e-45
LOC_Os03g28260	1.11423	0.0371425
LOC_Os03g28289	2.35868	0.0175324
LOC_Os03g29340	-1.63014	2.22309e-30
LOC_Os03g29430	3.83394	0.00868006
LOC_Os03g29584	4.7715	0.0399843
LOC_Os03g29864	1.42297	2.37743e-09
LOC_Os03g30240	-1.32322	0.00621143
LOC_Os03g30290	1.05373	2.46734e-06
LOC_Os03g30300	-1.01427	5.41965e-07
LOC_Os03g31370	-1.20969	3.55e-17
LOC_Os03g31750	-1.14474	2.42033e-49
LOC_Os03g31944	8.12791	1.47476e-09
LOC_Os03g31950	4.65844	0.0363699
LOC_Os03g32499	1.33461	9.79309e-42
LOC_Os03g32990	-1.504	0.0371425
LOC_Os03g33090	-1.05587	1.97842e-11
LOC_Os03g35970	-1.7453	0.00333809
LOC_Os03g36110	2.01507	7.43515e-17
LOC_Os03g36130	1.01134	0.0108008
LOC_Os03g36480	-1.44933	0.0221836
LOC_Os03g36684	1.88196	9.94267e-07
LOC_Os03g37240	-1.27673	0.00545804
LOC_Os03g37290	-2.75512	0.00264552
LOC_Os03g37650	7.2261	3.34826e-07
LOC_Os03g37730	-1.03711	7.87209e-09
LOC_Os03g37840	-1.69047	6.41153e-07
LOC_Os03g37950	1.7128	3.06524e-13
LOC_Os03g38375	4.33431	7.31222e-12
LOC_Os03g38720	8.93718	3.54744e-07
LOC_Os03g38790	1.27729	2.27862e-13
LOC_Os03g38800	1.63695	3.49918e-06
LOC_Os03g39890	3.62287	8.36984e-05
LOC_Os03g40130	1.16508	0.0177018
LOC_Os03g40380	4.5424	0.0491338
LOC_Os03g40770	-1.51202	0.000788961
LOC_Os03g41130	2.69309	4.40957e-16
LOC_Os03g41200	-1.01742	1.86651e-20
LOC_Os03g41339	1.47078	0.0422006
LOC_Os03g41470	4.51482	0.0187486
LOC_Os03g41510	1.62419	0.00523249
LOC_Os03g42100	1.3565	0.0160687
LOC_Os03g42235	-1.01555	2.9865e-17
LOC_Os03g42240	-2.30011	0.015561
LOC_Os03g42280	-1.19278	2.46805e-05
LOC_Os03g42334	5.04419	0.0122998
LOC_Os03g42370	4.24461	0.0318067
LOC_Os03g42464	-1.00684	1.56565e-22
LOC_Os03g42600	1.12672	3.68938e-09
LOC_Os03g44050	2.01851	0.000289188
LOC_Os03g44140	1.1455	3.61532e-08
LOC_Os03g44190	-1.44614	5.4439e-43
LOC_Os03g44350	5.04295	0.0137717
LOC_Os03g45220	8.16253	4.0252e-10
LOC_Os03g45340	1.0237	0.000134653
LOC_Os03g46070	-1.68881	3.47625e-14
LOC_Os03g46454	-1.67965	0.0410037
LOC_Os03g46884	3.37502	0.0197024
LOC_Os03g48020	-1.68138	3.85061e-05
LOC_Os03g49430	5.78048	2.18394e-23
LOC_Os03g50670	7.43174	1.49063e-07
LOC_Os03g51040	1.70798	0.000179928
LOC_Os03g52180	-1.55917	3.09312e-08
LOC_Os03g53360	1.28055	1.02622e-14
LOC_Os03g53410	6.45173	2.48626e-05
LOC_Os03g53550	-1.42576	1.8015e-10
LOC_Os03g53710	1.20562	0.0252843
LOC_Os03g54070	5.35446	0.00429288
LOC_Os03g54240	-1.2061	2.12141e-13
LOC_Os03g55030	3.50126	5.60328e-14
LOC_Os03g55140	1.05197	0.0133186
LOC_Os03g55200	2.34663	5.40385e-08
LOC_Os03g55210	1.76445	0.000181328
LOC_Os03g55810	-1.03614	0.000101375
LOC_Os03g56330	1.19067	1.6563e-17
LOC_Os03g56360	8.715	2.72827e-11
LOC_Os03g56740	-1.28305	0.0020587
LOC_Os03g57720	7.00122	2.98351e-14
LOC_Os03g58030	1.48553	1.15937e-09
LOC_Os03g58730	-1.38357	6.02953e-06
LOC_Os03g59030	2.45298	6.76518e-05
LOC_Os03g59690	3.31997	0.000275328
LOC_Os03g59880	-1.33221	5.40763e-11
LOC_Os03g60030	7.92533	4.68326e-09
LOC_Os03g61270	1.67073	9.06023e-16
LOC_Os03g61310	2.8759	0.00720483
LOC_Os03g61360	1.55666	2.12743e-74
LOC_Os03g61590	1.178	7.54988e-06
LOC_Os03g61910	-1.90298	8.35224e-59
LOC_Os03g62060	5.328	3.42783e-21
LOC_Os03g62810	6.61571	2.03915e-08
LOC_Os03g63124	-4.3139	0.0293449
LOC_Os03g63310	-1.13179	0.0032764
LOC_Os03g63870	-1.87293	3.22843e-16
LOC_Os03g63970	-1.71754	4.38295e-72
LOC_Os03g64415	-1.0342	0.00151526
LOC_Os04g01330	8.37234	1.60329e-110
LOC_Os04g01690	1.56356	0.0126844
LOC_Os04g02490	1.48959	0.000444011
LOC_Os04g02530	-1.236	3.49779e-50
LOC_Os04g03164	-1.1805	0.000161146
LOC_Os04g03330	-2.80955	0.0442258
LOC_Os04g03579	1.35575	4.76778e-102
LOC_Os04g03710	-1.10714	0.00622092
LOC_Os04g04390	-1.4606	2.59971e-37
LOC_Os04g05340	5.13047	0.00841102
LOC_Os04g05700	1.08254	0.00154324
LOC_Os04g06280	-1.09115	0.0175499
LOC_Os04g06300	-1.29757	0.000889881
LOC_Os04g06520	-1.11688	1.76543e-12
LOC_Os04g06910	2.64541	6.92717e-06
LOC_Os04g07110	2.12453	1.24153e-46
LOC_Os04g07860	1.86698	0.000607439
LOC_Os04g07890	1.18357	0.0440996
LOC_Os04g08190	-1.49519	2.27651e-05
LOC_Os04g08370	6.21017	2.40559e-07
LOC_Os04g08390	1.61854	1.97557e-08
LOC_Os04g08800	-1.27335	3.69199e-08
LOC_Os04g09360	-1.08643	0.0287454
LOC_Os04g09390	-2.44835	1.18078e-52
LOC_Os04g09590	1.08226	3.08325e-05
LOC_Os04g09900	-2.07596	4.64353e-42
LOC_Os04g09920	-2.07093	5.89073e-102
LOC_Os04g10010	-1.55682	2.70905e-06
LOC_Os04g10060	-1.90012	0.0340017
LOC_Os04g10160	-1.89612	0.000810565
LOC_Os04g10434	1.09468	2.17973e-06
LOC_Os04g10480	5.28461	0.00668859
LOC_Os04g10530	-1.14135	0.0134691
LOC_Os04g10590	4.65501	0.0399471
LOC_Os04g10690	5.35229	0.00416184
LOC_Os04g10750	-1.74885	4.19252e-66
LOC_Os04g11400	1.26404	5.40659e-22
LOC_Os04g12370	-1.32818	0.0229403
LOC_Os04g12390	5.41711	0.00295592
LOC_Os04g12660	4.18693	0.00686675
LOC_Os04g12890	5.81669	0.000610672
LOC_Os04g12900	6.61326	2.57663e-06
LOC_Os04g13140	-1.04833	4.40502e-24
LOC_Os04g13260	9.34799	3.40052e-13
LOC_Os04g14170	-1.65442	2.9798e-07
LOC_Os04g14200	-1.14276	0.0243681
LOC_Os04g14204	-1.11973	3.01926e-09
LOC_Os04g14710	-1.39033	1.23497e-10
LOC_Os04g14750	-2.70699	0.00822163
LOC_Os04g15550	-1.37108	7.85892e-30
LOC_Os04g15580	2.25853	0.00554447
LOC_Os04g15630	5.90328	8.00545e-05
LOC_Os04g15660	-1.01349	4.73826e-06
LOC_Os04g16834	-1.37403	0.0496898
LOC_Os04g17650	2.61927	0.0252952
LOC_Os04g17850	-1.68174	0.000449984
LOC_Os04g18530	5.76896	0.000733761
LOC_Os04g18570	7.19095	5.20993e-07
LOC_Os04g18790	1.04629	9.14426e-06
LOC_Os04g18800	7.65909	2.53752e-08
LOC_Os04g19260	-2.76629	0.00461837
LOC_Os04g19470	-1.91897	0.0058412
LOC_Os04g19540	6.98232	1.51209e-06
LOC_Os04g19750	2.62926	0.00766152
LOC_Os04g20070	2.02351	0.00439687
LOC_Os04g20210	-1.1868	2.45152e-09
LOC_Os04g20260	3.95811	2.39165e-10
LOC_Os04g20749	1.88635	0.000852349
LOC_Os04g20930	5.04893	0.0113482
LOC_Os04g21890	1.29454	3.61206e-05
LOC_Os04g22210	2.13582	1.4753e-08
LOC_Os04g22720	-1.62187	4.68261e-05
LOC_Os04g22870	1.33518	2.56808e-06
LOC_Os04g22990	-2.01631	0.0105033
LOC_Os04g23630	-1.52223	0.000611786
LOC_Os04g23720	-1.01575	0.0348728
LOC_Os04g23739	1.96004	0.0335736
LOC_Os04g24220	-1.31947	0.0408215
LOC_Os04g24294	-1.50475	2.12544e-15
LOC_Os04g24300	-1.28205	0.000684536
LOC_Os04g24310	6.6035	1.1026e-05
LOC_Os04g24340	6.52689	3.95911e-12
LOC_Os04g24430	1.1317	0.00975877
LOC_Os04g24460	1.43733	4.85033e-07
LOC_Os04g24770	5.42081	0.000773316
LOC_Os04g25060	-1.02471	6.51488e-32
LOC_Os04g25100	6.45209	2.5801e-05
LOC_Os04g25650	1.78642	8.40891e-56
LOC_Os04g25740	-1.1625	5.9631e-06
LOC_Os04g25784	1.38511	1.77805e-15
LOC_Os04g25900	10.2487	4.42512e-16
LOC_Os04g25990	1.92005	1.12939e-34
LOC_Os04g26240	2.38763	0.0225216
LOC_Os04g26260	5.72045	0.00145361
LOC_Os04g26320	4.5864	0.0135127
LOC_Os04g26380	2.37211	0.0049984
LOC_Os04g26590	3.59301	0.00158082
LOC_Os04g26960	4.96175	0.0156585
LOC_Os04g27340	2.42328	0.000774203
LOC_Os04g27810	1.14365	0.0340606
LOC_Os04g28210	-1.01538	0.0236823
LOC_Os04g28420	-2.4874	0.0370242
LOC_Os04g28470	-1.00283	5.7989e-12
LOC_Os04g29580	1.60213	6.47473e-07
LOC_Os04g29990	3.40867	5.93297e-07
LOC_Os04g30160	2.64482	0.00254351
LOC_Os04g30240	-1.07423	2.41706e-19
LOC_Os04g30250	-1.04254	4.62695e-05
LOC_Os04g30260	1.29756	0.0475808
LOC_Os04g30610	4.85801	0.00545784
LOC_Os04g30690	2.297	0.0494434
LOC_Os04g31630	1.32831	0.00267338
LOC_Os04g32080	-1.61129	1.92516e-10
LOC_Os04g32404	1.44792	0.000486301
LOC_Os04g32510	1.44881	6.9908e-06
LOC_Os04g32760	-1.40861	0.00836559
LOC_Os04g32770	-1.9326	1.08341e-05
LOC_Os04g32820	2.27945	5.3091e-08
LOC_Os04g32850	1.37328	0.0242915
LOC_Os04g33400	1.98674	0.02277
LOC_Os04g33570	-2.05226	1.22367e-08
LOC_Os04g34390	-1.16131	3.44055e-05
LOC_Os04g34880	5.11621	9.62789e-07
LOC_Os04g35210	1.25014	1.44753e-06
LOC_Os04g36580	-2.05118	0.000269262
LOC_Os04g36720	1.92194	2.61891e-28
LOC_Os04g38010	1.4179	0.00463267
LOC_Os04g38270	1.90807	0.0477725
LOC_Os04g38290	1.62048	4.29759e-12
LOC_Os04g39570	2.70929	1.87773e-07
LOC_Os04g39600	2.16832	1.04603e-31
LOC_Os04g39930	5.42002	0.00293226
LOC_Os04g40460	5.76189	0.000934207
LOC_Os04g41875	1.13372	0.0496926
LOC_Os04g43580	5.76585	0.000743499
LOC_Os04g43940	-5.45601	0.00230983
LOC_Os04g44250	-1.01531	0.0217329
LOC_Os04g46120	1.14402	0.0326799
LOC_Os04g46810	1.09043	1.07474e-77
LOC_Os04g46820	2.29333	3.78749e-42
LOC_Os04g46910	2.35855	1.04419e-11
LOC_Os04g47320	-1.50052	4.04014e-06
LOC_Os04g47660	2.06143	0.000390082
LOC_Os04g47670	1.39243	2.43495e-06
LOC_Os04g48870	1.37593	0.0348119
LOC_Os04g49420	1.82897	1.81477e-06
LOC_Os04g49480	1.10123	0.00653648
LOC_Os04g49840	4.86472	0.0199871
LOC_Os04g49980	1.78184	2.71073e-05
LOC_Os04g50020	1.14107	0.0217544
LOC_Os04g50680	1.14462	0.00983256
LOC_Os04g50700	1.29409	1.18175e-22
LOC_Os04g50930	2.6522	9.93994e-07
LOC_Os04g51030	-1.15915	1.05387e-13
LOC_Os04g51480	8.60224	6.02356e-11
LOC_Os04g52210	9.74505	2.15497e-14
LOC_Os04g52230	3.10616	5.95026e-26
LOC_Os04g52250	5.48434	0.00232245
LOC_Os04g52420	-1.22051	0.00673773
LOC_Os04g52606	-1.44087	9.85499e-28
LOC_Os04g52660	-1.08672	2.54938e-26
LOC_Os04g52720	1.3637	2.22721e-11
LOC_Os04g52880	1.22204	1.10126e-20
LOC_Os04g52980	-1.45378	0.0130506
LOC_Os04g53080	3.85321	0.0196409
LOC_Os04g53130	4.35701	1.00332e-12
LOC_Os04g53580	1.47923	8.94778e-05
LOC_Os04g53710	1.31683	8.09725e-18
LOC_Os04g53750	-1.27182	9.37783e-09
LOC_Os04g53810	1.43211	0.000202204
LOC_Os04g54110	-1.13416	0.0320026
LOC_Os04g55440	1.77082	0.00110562
LOC_Os04g56210	4.86472	0.0199871
LOC_Os04g57660	-1.1393	0.0341267
LOC_Os04g57860	1.48428	8.00933e-31
LOC_Os04g58050	-1.06536	2.31217e-06
LOC_Os04g59200	-2.07593	2.17853e-18
LOC_Os05g02200	-1.03933	3.35569e-05
LOC_Os05g02720	2.82155	0.0192259
LOC_Os05g02760	1.46719	8.48781e-05
LOC_Os05g03400	1.92493	0.000866862
LOC_Os05g03810	8.74823	2.39762e-11
LOC_Os05g04450	1.10465	7.53635e-10
LOC_Os05g04500	1.26218	3.16347e-16
LOC_Os05g04750	1.40279	0.00858706
LOC_Os05g05020	2.29638	7.3329e-17
LOC_Os05g05030	1.16005	8.62311e-10
LOC_Os05g05530	-1.36847	6.7644e-16
LOC_Os05g05630	-2.02973	3.7966e-16
LOC_Os05g05640	-1.29683	2.56536e-20
LOC_Os05g05850	6.93613	1.82738e-06
LOC_Os05g05880	-1.03615	0.0191822
LOC_Os05g06300	-1.08214	0.00410007
LOC_Os05g06630	-1.04674	1.52335e-24
LOC_Os05g06790	7.02989	2.91453e-07
LOC_Os05g07140	1.08775	0.00369568
LOC_Os05g07470	6.98202	1.37559e-06
LOC_Os05g07880	9.64402	4.69102e-19
LOC_Os05g08450	2.28277	3.14509e-18
LOC_Os05g08490	2.06256	0.045767
LOC_Os05g08510	6.08788	0.000154393
LOC_Os05g08890	3.51775	4.83507e-09
LOC_Os05g08900	-1.01969	0.0244956
LOC_Os05g08910	2.65147	6.27114e-09
LOC_Os05g09660	-1.36221	6.50239e-06
LOC_Os05g10310	2.38988	0.0231409
LOC_Os05g10330	-1.96334	0.000586823
LOC_Os05g10370	1.08991	1.09969e-06
LOC_Os05g10414	-1.08321	8.22339e-56
LOC_Os05g10470	4.23996	0.0364439
LOC_Os05g11005	11.2924	1.1456e-19
LOC_Os05g11064	-1.41411	2.91007e-08
LOC_Os05g11070	-2.62366	7.66675e-15
LOC_Os05g11160	1.05273	7.64519e-08
LOC_Os05g12280	1.68329	3.36062e-26
LOC_Os05g12400	1.85222	0.00272315
LOC_Os05g12640	1.46404	2.52202e-07
LOC_Os05g13380	4.87207	0.0258803
LOC_Os05g13810	-1.04315	0.014548
LOC_Os05g13904	1.53184	0.0248592
LOC_Os05g14580	-1.23597	0.000462953
LOC_Os05g15320	-1.46504	0.0268627
LOC_Os05g15690	-1.21782	0.0328508
LOC_Os05g16315	2.57983	1.57492e-07
LOC_Os05g17050	-2.22293	0.0111549
LOC_Os05g18740	5.28031	0.00579647
LOC_Os05g20620	-2.15493	0.0366245
LOC_Os05g20660	3.80651	0.00370331
LOC_Os05g20700	-1.31645	0.0227666
LOC_Os05g21120	6.23963	0.000135634
LOC_Os05g22716	-1.37403	0.0496898
LOC_Os05g22724	-1.9522	0.0180606
LOC_Os05g23240	5.35	0.00412173
LOC_Os05g23250	5.52347	0.000439712
LOC_Os05g23260	9.68739	1.87199e-14
LOC_Os05g25080	8.79857	1.49409e-11
LOC_Os05g25220	3.90194	0.0203714
LOC_Os05g25400	-1.19355	5.82449e-06
LOC_Os05g25430	3.18168	4.41428e-35
LOC_Os05g26210	1.5555	0.0422987
LOC_Os05g27650	5.35579	0.00489329
LOC_Os05g29160	-2.63269	0.0363677
LOC_Os05g29880	1.12733	8.19247e-08
LOC_Os05g29910	-3.59862	0.0358571
LOC_Os05g30590	-1.62146	0.0217212
LOC_Os05g30660	-1.11148	3.68068e-10
LOC_Os05g30720	-1.1847	3.35237e-05
LOC_Os05g30820	1.375	0.0051886
LOC_Os05g30850	-1.51872	0.00717847
LOC_Os05g30890	-1.23745	0.0364286
LOC_Os05g30940	1.21125	5.40729e-05
LOC_Os05g31020	-1.10922	0.037022
LOC_Os05g31200	-3.28775	0.00725607
LOC_Os05g31610	3.14848	4.91004e-06
LOC_Os05g32520	2.90941	0.00137445
LOC_Os05g33090	7.13269	8.21847e-07
LOC_Os05g33420	2.4243	0.0484408
LOC_Os05g33900	1.37415	0.000540447
LOC_Os05g34140	5.59898	0.00163503
LOC_Os05g34150	1.36491	8.60549e-11
LOC_Os05g34980	1.26533	4.27791e-16
LOC_Os05g35810	2.17387	4.00632e-25
LOC_Os05g36040	2.60614	0.00369568
LOC_Os05g36260	1.09347	1.08801e-09
LOC_Os05g36994	-1.2172	3.92147e-29
LOC_Os05g38530	-1.06394	8.14295e-10
LOC_Os05g38770	1.45172	2.68151e-06
LOC_Os05g38984	-1.32604	0.00108388
LOC_Os05g39790	3.07987	0.000104026
LOC_Os05g40080	2.2477	0.00396912
LOC_Os05g41370	1.22249	4.89051e-05
LOC_Os05g42060	1.03755	0.000370565
LOC_Os05g42360	1.02516	7.40747e-10
LOC_Os05g43040	-1.16673	1.75968e-05
LOC_Os05g43100	1.48976	8.14927e-16
LOC_Os05g43174	-1.12302	2.8305e-07
LOC_Os05g43640	1.55689	4.95228e-07
LOC_Os05g43940	6.08867	0.000155399
LOC_Os05g44340	3.34982	3.14868e-11
LOC_Os05g45000	2.81419	0.0011223
LOC_Os05g45010	2.46384	6.84122e-06
LOC_Os05g45200	2.56395	0.00964885
LOC_Os05g45230	2.07405	0.0145437
LOC_Os05g46030	-1.06628	4.09917e-12
LOC_Os05g46370	-1.4086	1.48196e-05
LOC_Os05g46845	7.82805	3.14076e-24
LOC_Os05g46950	-1.06652	5.35305e-07
LOC_Os05g46954	-1.10327	5.77371e-26
LOC_Os05g47520	3.02607	4.05247e-10
LOC_Os05g47750	1.35352	0.0125758
LOC_Os05g47860	2.04407	1.74421e-09
LOC_Os05g48180	4.54606	0.0487629
LOC_Os05g48570	1.70715	9.00377e-07
LOC_Os05g48700	1.24686	0.000490818
LOC_Os05g48730	-1.24091	0.00147184
LOC_Os05g48770	-1.62741	0.00926135
LOC_Os05g48790	-1.42374	1.07468e-14
LOC_Os05g48930	1.12044	2.10039e-15
LOC_Os05g49170	1.18057	0.000612279
LOC_Os05g49370	1.15957	0.000683451
LOC_Os05g50090	2.14021	5.45193e-53
LOC_Os05g50120	1.03469	0.00369568
LOC_Os05g50530	7.02201	1.44374e-06
LOC_Os05g50700	1.73902	0.0344901
LOC_Os05g51050	-1.74228	0.000201011
LOC_Os05g51110	1.61163	4.27791e-16
LOC_Os05g51300	-1.53882	1.10287e-10
LOC_Os05g51390	1.03481	0.0043179
LOC_Os05g51440	1.13657	0.016905
LOC_Os06g01920	1.82602	7.54481e-39
LOC_Os06g02360	1.2964	0.000162389
LOC_Os06g03050	-2.32361	0.0250008
LOC_Os06g04699	1.81494	1.62013e-18
LOC_Os06g04830	1.30035	1.7322e-07
LOC_Os06g04920	-1.00817	1.08959e-08
LOC_Os06g06610	2.44506	4.60809e-07
LOC_Os06g07040	1.10675	4.2958e-09
LOC_Os06g07220	-1.28719	3.75441e-11
LOC_Os06g07300	2.20495	9.85448e-31
LOC_Os06g08510	2.17692	3.64999e-05
LOC_Os06g08880	-1.44295	2.47355e-06
LOC_Os06g08884	-1.37008	2.08158e-14
LOC_Os06g09530	4.769	0.0278949
LOC_Os06g09620	1.1716	0.0379387
LOC_Os06g09820	-1.00866	0.0178226
LOC_Os06g10070	1.16695	0.00895518
LOC_Os06g10450	-1.20794	3.78046e-07
LOC_Os06g10930	-1.05237	1.25112e-19
LOC_Os06g10950	1.32007	0.00205609
LOC_Os06g11240	4.99527	4.4614e-14
LOC_Os06g11330	1.71743	0.0019347
LOC_Os06g11812	-1.08419	7.79672e-05
LOC_Os06g11820	1.41536	0.0499803
LOC_Os06g12129	-1.16598	4.40957e-16
LOC_Os06g12170	-1.47836	7.7756e-31
LOC_Os06g12470	5.92529	1.34308e-09
LOC_Os06g12480	-1.71571	0.0101236
LOC_Os06g13200	1.56739	0.000145449
LOC_Os06g13710	-1.62241	0.0196611
LOC_Os06g14280	1.27013	0.000396
LOC_Os06g15640	-5.21546	0.00514408
LOC_Os06g15680	6.35088	4.36076e-05
LOC_Os06g15995	-1.2046	0.00255706
LOC_Os06g16060	-1.08596	5.89489e-26
LOC_Os06g16370	-1.24423	4.65839e-07
LOC_Os06g16470	5.0508	0.00020162
LOC_Os06g16640	4.02393	1.27577e-12
LOC_Os06g16960	2.37774	0.0450882
LOC_Os06g17250	1.67614	1.71195e-06
LOC_Os06g17450	1.48184	2.72244e-07
LOC_Os06g17900	-1.07078	8.29717e-12
LOC_Os06g17970	-1.13211	1.67613e-19
LOC_Os06g18020	-1.04864	7.36747e-08
LOC_Os06g18780	1.43092	0.0184503
LOC_Os06g19130	7.63108	3.05881e-08
LOC_Os06g19140	5.32959	3.93918e-05
LOC_Os06g19160	-1.77147	0.000491072
LOC_Os06g19800	5.95776	0.000421886
LOC_Os06g20440	-1.41459	0.00485583
LOC_Os06g20879	-1.04474	0.00128759
LOC_Os06g20900	2.07815	2.99436e-07
LOC_Os06g20960	2.76814	2.45517e-09
LOC_Os06g21410	1.17187	4.47742e-16
LOC_Os06g21516	-1.71787	0.000764743
LOC_Os06g21550	1.16207	3.14797e-17
LOC_Os06g21570	5.58237	2.38408e-08
LOC_Os06g21730	-2.24123	1.79747e-05
LOC_Os06g21740	-3.54064	0.0464832
LOC_Os06g21820	-1.93245	2.01869e-181
LOC_Os06g22020	-1.3448	0.0403266
LOC_Os06g22460	7.76449	4.88342e-09
LOC_Os06g22560	8.05794	2.0301e-09
LOC_Os06g23114	-1.59409	3.95187e-34
LOC_Os06g23170	-1.22853	0.0435767
LOC_Os06g23274	1.22023	2.10026e-15
LOC_Os06g23870	-1.34199	2.89272e-111
LOC_Os06g24310	-1.14406	1.7308e-05
LOC_Os06g24430	-2.55546	0.00105507
LOC_Os06g24910	-1.01671	2.55526e-05
LOC_Os06g24990	9.27276	5.7883e-13
LOC_Os06g25010	4.42486	3.27146e-68
LOC_Os06g25130	-1.32892	8.33785e-06
LOC_Os06g25250	1.06335	0.0181354
LOC_Os06g25260	-1.98449	0.00234154
LOC_Os06g26010	2.94464	0.0149668
LOC_Os06g27820	-1.07308	0.033615
LOC_Os06g27900	-1.58497	0.000195652
LOC_Os06g28990	-1.07703	2.22256e-06
LOC_Os06g29340	1.0721	0.000209115
LOC_Os06g29350	-1.01504	0.000149111
LOC_Os06g29490	3.42317	0.00341087
LOC_Os06g29700	3.14672	0.014548
LOC_Os06g29790	-1.32466	0.0474794
LOC_Os06g29844	1.8434	1.69367e-07
LOC_Os06g29930	-1.49815	6.62024e-05
LOC_Os06g30030	1.28007	2.63963e-19
LOC_Os06g30430	7.2276	3.53829e-07
LOC_Os06g30500	1.57094	3.04771e-16
LOC_Os06g31150	-1.00095	0.00298296
LOC_Os06g31890	8.75909	1.36009e-45
LOC_Os06g31960	3.23384	1.8759e-24
LOC_Os06g32020	2.46689	4.93078e-80
LOC_Os06g32160	5.77437	0.00168411
LOC_Os06g33040	-1.02583	4.18273e-29
LOC_Os06g34180	1.51661	3.30977e-06
LOC_Os06g34780	1.89974	0.00545633
LOC_Os06g34830	1.3578	0.0201019
LOC_Os06g35165	6.61351	7.12384e-49
LOC_Os06g35574	1.00341	0.0223016
LOC_Os06g36150	-2.472	3.78305e-05
LOC_Os06g36380	-1.27422	5.73212e-16
LOC_Os06g36850	10.1986	6.79293e-16
LOC_Os06g36870	-1.71787	0.000764743
LOC_Os06g37224	-1.89468	1.8743e-11
LOC_Os06g37490	6.28121	6.48202e-05
LOC_Os06g37600	1.65143	0.00772085
LOC_Os06g38480	2.05113	4.99895e-06
LOC_Os06g38650	-1.15451	9.9306e-05
LOC_Os06g38730	-1.10724	0.00127103
LOC_Os06g39070	4.16824	0.040617
LOC_Os06g39390	1.07853	7.17479e-08
LOC_Os06g40530	7.0894	8.1723e-07
LOC_Os06g41070	1.853	9.63669e-07
LOC_Os06g41670	-1.30772	1.86384e-10
LOC_Os06g41940	1.50557	9.88146e-06
LOC_Os06g42090	6.45047	2.59846e-05
LOC_Os06g43420	5.65797	0.00111738
LOC_Os06g44800	8.55253	3.54813e-11
LOC_Os06g45320	2.24172	0.0179312
LOC_Os06g46160	1.37155	3.33527e-16
LOC_Os06g46434	5.29605	3.09468e-07
LOC_Os06g46970	1.12593	8.0527e-08
LOC_Os06g47830	1.27286	0.0457989
LOC_Os06g47850	1.29106	2.66213e-17
LOC_Os06g48170	1.91753	0.0155684
LOC_Os06g48560	2.4538	1.24875e-11
LOC_Os06g48850	1.0365	0.00920138
LOC_Os06g49380	-1.03148	3.71288e-08
LOC_Os06g49450	1.26088	3.58333e-06
LOC_Os06g49830	1.21578	2.96267e-07
LOC_Os06g49920	-1.09421	5.70108e-07
LOC_Os06g49930	-1.17445	2.13798e-11
LOC_Os06g49940	-1.12687	0.000328066
LOC_Os06g50480	1.00173	1.82857e-12
LOC_Os06g50490	-1.3832	1.12368e-34
LOC_Os06g50510	-1.47701	2.6295e-17
LOC_Os06g50530	-1.63586	0.00649911
LOC_Os06g50630	9.05656	2.61765e-12
LOC_Os06g50659	-1.20147	4.00202e-08
LOC_Os06g50706	10.6295	0.0363565
LOC_Os06g50809	-1.20147	4.00202e-08
LOC_Os06g50990	5.35457	0.000802871
LOC_Os06g51050	-1.24335	2.21286e-17
LOC_Os06g51524	-1.77484	7.92513e-22
LOC_Os06g51530	-1.60155	1.78757e-05
LOC_Os07g01420	1.56298	2.08596e-30
LOC_Os07g01800	4.95725	0.0152495
LOC_Os07g01820	-1.58943	0.0364331
LOC_Os07g01890	2.43156	3.59824e-23
LOC_Os07g02430	4.86978	0.0214895
LOC_Os07g02550	-1.25651	3.15896e-06
LOC_Os07g02570	1.35411	0.00136816
LOC_Os07g02610	-1.07564	0.0244617
LOC_Os07g02620	2.57397	1.04247e-08
LOC_Os07g02624	1.72986	0.000233479
LOC_Os07g02930	3.64544	4.24913e-20
LOC_Os07g03040	5.07509	1.39449e-18
LOC_Os07g03200	-1.3918	8.70046e-08
LOC_Os07g03368	-1.1451	0.0134514
LOC_Os07g03730	1.13782	5.31924e-61
LOC_Os07g03750	3.27665	0.0329834
LOC_Os07g03840	1.23446	0.00337095
LOC_Os07g03870	-1.01234	0.00622586
LOC_Os07g03940	-6.14618	0.000137611
LOC_Os07g04930	1.19965	3.9119e-20
LOC_Os07g04950	1.20154	4.52562e-12
LOC_Os07g05440	-1.23286	2.55802e-14
LOC_Os07g05490	5.8671	0.000622235
LOC_Os07g05700	3.01658	1.06942e-18
LOC_Os07g05840	-2.79024	3.7905e-08
LOC_Os07g06390	2.76493	8.32945e-13
LOC_Os07g06530	-1.09284	5.39835e-05
LOC_Os07g06720	7.22527	3.77011e-07
LOC_Os07g07030	-1.30292	5.45388e-17
LOC_Os07g07150	1.97668	1.11797e-10
LOC_Os07g07719	4.33065	1.08702e-09
LOC_Os07g07770	8.62023	7.52994e-11
LOC_Os07g07860	1.60111	8.98162e-23
LOC_Os07g08320	1.51662	0.0464924
LOC_Os07g08360	-1.39873	2.68227e-30
LOC_Os07g09190	-1.98812	1.85739e-23
LOC_Os07g10190	1.03103	0.000948083
LOC_Os07g10240	1.02336	0.0196409
LOC_Os07g10590	1.3512	4.92887e-12
LOC_Os07g10800	-1.20558	3.20012e-07
LOC_Os07g10880	1.84275	0.000125105
LOC_Os07g10910	1.47272	4.96177e-05
LOC_Os07g11040	5.1355	0.0127242
LOC_Os07g11150	6.39253	0.000538296
LOC_Os07g12390	-1.43479	3.2823e-47
LOC_Os07g12670	-1.09868	0.0228066
LOC_Os07g12890	-1.32972	3.22414e-07
LOC_Os07g13234	-1.20399	2.18506e-41
LOC_Os07g13560	3.12879	0.000519237
LOC_Os07g13600	1.04058	0.000167243
LOC_Os07g13834	-1.14242	1.71327e-05
LOC_Os07g13870	1.79862	0.00196125
LOC_Os07g13990	-1.80843	4.71941e-05
LOC_Os07g14330	1.47594	0.0324865
LOC_Os07g14514	-1.19506	9.54289e-53
LOC_Os07g15160	-1.55788	2.70382e-06
LOC_Os07g15440	-1.28134	0.00286656
LOC_Os07g15460	-1.17188	3.19382e-21
LOC_Os07g17010	4.49409	1.82222e-13
LOC_Os07g17184	-2.44974	7.74747e-10
LOC_Os07g17270	-2.46259	4.3716e-13
LOC_Os07g17560	1.15825	1.50287e-20
LOC_Os07g18050	1.6688	2.4927e-174
LOC_Os07g18120	1.83055	4.82023e-29
LOC_Os07g18300	6.12893	2.97424e-05
LOC_Os07g20310	1.21716	0.00096476
LOC_Os07g20320	-1.68287	0.0494228
LOC_Os07g22070	5.28127	0.00498823
LOC_Os07g22494	-1.1757	3.54366e-16
LOC_Os07g22510	1.07334	5.98651e-10
LOC_Os07g22730	-1.51665	2.62871e-09
LOC_Os07g22910	4.86876	0.0215439
LOC_Os07g23270	-1.02275	2.79433e-05
LOC_Os07g23430	-1.82681	1.44866e-31
LOC_Os07g23494	1.64529	0.000244103
LOC_Os07g23640	-1.26066	7.69999e-21
LOC_Os07g23660	-1.09486	1.39047e-07
LOC_Os07g23900	8.17843	9.19062e-10
LOC_Os07g23930	-1.77526	6.98758e-08
LOC_Os07g24000	-1.93748	0.00445806
LOC_Os07g24070	2.75334	0.0084208
LOC_Os07g24830	9.20743	3.60193e-276
LOC_Os07g25002	-1.41438	1.61854e-08
LOC_Os07g25050	10.2076	2.98781e-157
LOC_Os07g25370	5.65907	0.00122942
LOC_Os07g25730	1.62989	1.74154e-06
LOC_Os07g25760	6.38264	4.12509e-05
LOC_Os07g25900	-1.93066	0.00213057
LOC_Os07g26100	1.21224	3.0753e-17
LOC_Os07g26490	1.17597	8.30915e-53
LOC_Os07g26870	2.32398	0.000255012
LOC_Os07g27250	-2.0277	0.0174736
LOC_Os07g28130	-3.77109	1.25308e-05
LOC_Os07g28920	6.81763	3.47942e-06
LOC_Os07g29170	3.8371	0.00587656
LOC_Os07g29190	1.02918	5.95708e-06
LOC_Os07g29240	1.1889	3.51075e-07
LOC_Os07g29460	-4.19271	0.000465525
LOC_Os07g29470	-3.10821	0.000836578
LOC_Os07g29500	2.47767	0.00793019
LOC_Os07g29720	2.04409	0.0175711
LOC_Os07g30090	1.89521	8.66358e-26
LOC_Os07g30240	-1.50101	3.08909e-24
LOC_Os07g30330	2.27852	6.06356e-05
LOC_Os07g30369	8.09725	1.86799e-09
LOC_Os07g31210	4.42301	0.00278059
LOC_Os07g31244	-1.20082	0.0354946
LOC_Os07g31320	5.65903	0.00113533
LOC_Os07g31610	2.05029	6.91954e-63
LOC_Os07g31660	3.26962	0.0332756
LOC_Os07g31870	-1.2108	0.0134296
LOC_Os07g32090	-1.80048	9.52361e-05
LOC_Os07g32100	-1.89316	1.33197e-17
LOC_Os07g32630	1.26988	6.56009e-05
LOC_Os07g32650	-1.0304	6.77341e-12
LOC_Os07g33450	4.45273	3.14797e-17
LOC_Os07g33550	-1.34705	1.33732e-45
LOC_Os07g33690	1.01804	0.0033122
LOC_Os07g33710	-1.10117	1.68057e-08
LOC_Os07g33720	-1.01652	0.000864639
LOC_Os07g33730	-1.02245	2.45842e-06
LOC_Os07g33860	6.93788	3.15652e-50
LOC_Os07g33910	-1.27734	0.0458518
LOC_Os07g33988	-1.33016	0.0301493
LOC_Os07g34410	5.04375	0.0117869
LOC_Os07g34420	3.60759	0.00866567
LOC_Os07g34570	-1.01796	1.08149e-17
LOC_Os07g34670	-1.30763	6.12242e-10
LOC_Os07g34920	1.3469	0.0120472
LOC_Os07g35050	-1.15892	0.00450867
LOC_Os07g35130	2.1063	2.83128e-23
LOC_Os07g35350	-1.23238	5.11963e-27
LOC_Os07g35380	-1.91567	6.60062e-14
LOC_Os07g35690	-1.07986	8.24116e-07
LOC_Os07g35720	-1.24218	2.41631e-07
LOC_Os07g35840	6.86657	2.82486e-06
LOC_Os07g35860	1.15937	3.01699e-27
LOC_Os07g35940	-1.48113	7.15222e-05
LOC_Os07g35960	-1.44278	2.70407e-08
LOC_Os07g35985	-1.0427	0.00473293
LOC_Os07g37290	2.0493	0.000155568
LOC_Os07g37410	-1.28017	0.00137446
LOC_Os07g37840	2.47342	9.14019e-09
LOC_Os07g38310	5.86699	0.00043507
LOC_Os07g39990	2.08334	3.722e-20
LOC_Os07g40380	7.02465	1.09036e-06
LOC_Os07g40640	1.54522	0.000154239
LOC_Os07g40974	3.21412	1.50011e-31
LOC_Os07g40986	1.18234	4.63936e-19
LOC_Os07g41170	4.59666	4.41148e-40
LOC_Os07g41720	1.04771	8.3919e-07
LOC_Os07g41840	5.05182	0.0132703
LOC_Os07g41850	7.77957	1.22985e-08
LOC_Os07g41860	7.72582	1.80118e-08
LOC_Os07g41890	7.63361	3.5528e-08
LOC_Os07g41980	2.36532	3.63523e-10
LOC_Os07g42040	7.84255	2.90071e-09
LOC_Os07g42070	4.58135	5.90287e-263
LOC_Os07g42270	4.54407	0.0489612
LOC_Os07g42885	2.34678	9.34319e-06
LOC_Os07g42924	1.02672	3.13299e-06
LOC_Os07g43120	2.11563	2.07503e-07
LOC_Os07g43240	6.66127	9.50783e-06
LOC_Os07g43510	2.68037	1.01461e-12
LOC_Os07g43910	4.54271	0.0491091
LOC_Os07g44010	1.29969	3.83185e-08
LOC_Os07g44250	1.59577	1.11212e-07
LOC_Os07g44370	3.06472	5.14249e-09
LOC_Os07g44450	1.2417	6.91441e-05
LOC_Os07g44460	1.21713	8.6595e-18
LOC_Os07g44480	1.81657	1.11235e-39
LOC_Os07g44499	1.31587	1.79322e-18
LOC_Os07g44920	4.76149	3.3385e-07
LOC_Os07g45039	-2.18239	0.0468477
LOC_Os07g45050	5.04419	0.0122998
LOC_Os07g45430	6.88966	2.35614e-06
LOC_Os07g45439	5.64346	0.000261813
LOC_Os07g45510	-1.68588	0.000883746
LOC_Os07g45560	-1.35867	3.5895e-05
LOC_Os07g45570	9.74289	4.54642e-29
LOC_Os07g45620	4.11592	8.07016e-06
LOC_Os07g45780	5.20938	0.00759711
LOC_Os07g45970	5.13068	0.00840876
LOC_Os07g46030	1.88011	5.26185e-13
LOC_Os07g46080	2.19414	8.2759e-06
LOC_Os07g46090	5.4231	0.000610804
LOC_Os07g46100	4.66242	0.0364804
LOC_Os07g46280	-1.28937	5.05419e-10
LOC_Os07g46400	1.35425	1.41512e-13
LOC_Os07g46846	-2.6067	0.00407517
LOC_Os07g46870	-1.09267	0.000102276
LOC_Os07g47960	1.26389	0.0244929
LOC_Os07g48010	1.21657	0.000155957
LOC_Os07g48060	1.11807	3.89083e-17
LOC_Os07g48140	1.65873	5.46243e-05
LOC_Os07g48770	1.40264	0.0393894
LOC_Os07g48950	3.87667	0.00309936
LOC_Os07g48980	-1.33882	3.97948e-29
LOC_Os07g49360	1.07883	1.3857e-26
LOC_Os08g01140	1.11135	1.51214e-06
LOC_Os08g01260	1.28804	0.000144586
LOC_Os08g01450	-2.67793	1.59513e-19
LOC_Os08g01480	-2.05605	6.04548e-14
LOC_Os08g01520	-1.41605	0.0107417
LOC_Os08g01780	-1.48334	1.23635e-07
LOC_Os08g01990	-1.16938	0.000796177
LOC_Os08g02000	-1.80841	3.65173e-12
LOC_Os08g02600	1.04524	0.0139475
LOC_Os08g02670	-1.07553	2.60257e-23
LOC_Os08g02820	6.75265	6.2905e-09
LOC_Os08g03630	-1.17456	7.64599e-07
LOC_Os08g03880	-2.2251	1.25012e-19
LOC_Os08g04880	5.04204	0.0137984
LOC_Os08g05030	-1.1919	8.44957e-06
LOC_Os08g05320	-1.07883	7.27942e-21
LOC_Os08g05460	1.41122	0.0076502
LOC_Os08g05480	1.45331	0.00610284
LOC_Os08g06170	-2.00686	0.00589931
LOC_Os08g06560	4.2479	0.0359434
LOC_Os08g07360	5.20846	0.00747963
LOC_Os08g07530	2.47125	0.0399294
LOC_Os08g08130	5.06168	6.84817e-32
LOC_Os08g09570	2.54415	5.55421e-11
LOC_Os08g10010	1.16089	6.40779e-07
LOC_Os08g10244	-1.13302	5.75237e-07
LOC_Os08g10300	-1.3492	1.69947e-69
LOC_Os08g10304	4.32777	1.4127e-05
LOC_Os08g10430	3.83326	1.16421e-31
LOC_Os08g10500	1.19271	1.08801e-09
LOC_Os08g10530	6.13202	0.000141877
LOC_Os08g10760	6.69991	1.77466e-06
LOC_Os08g11720	10.9513	2.07353e-18
LOC_Os08g12880	4.29272	2.17835e-05
LOC_Os08g13440	-2.58937	0
LOC_Os08g13870	2.18002	2.39762e-11
LOC_Os08g13890	1.70048	1.05211e-20
LOC_Os08g14200	1.26917	1.63481e-13
LOC_Os08g14700	2.14266	2.45948e-16
LOC_Os08g14800	2.62024	8.35734e-08
LOC_Os08g14860	-1.16501	4.10026e-35
LOC_Os08g14950	2.44568	1.37239e-05
LOC_Os08g15268	-2.08347	2.01842e-07
LOC_Os08g15510	2.77617	0.00265421
LOC_Os08g16120	-1.0934	1.07666e-06
LOC_Os08g16580	1.14793	7.89773e-05
LOC_Os08g16910	5.0456	0.0121378
LOC_Os08g17050	4.95597	0.0162492
LOC_Os08g18000	1.3291	7.1969e-10
LOC_Os08g18894	-1.06441	0.0296966
LOC_Os08g20130	1.45457	0.0316996
LOC_Os08g20486	-1.18164	0.0107939
LOC_Os08g21410	5.45729	0.000578492
LOC_Os08g21879	-1.24898	2.39165e-10
LOC_Os08g22004	-1.69563	0.00527597
LOC_Os08g22590	5.04844	0.012528
LOC_Os08g23090	-1.69662	0.0233786
LOC_Os08g23200	5.78359	3.97312e-09
LOC_Os08g24130	-4.60153	0.0104166
LOC_Os08g24630	-1.42449	0.0135898
LOC_Os08g24750	1.25091	0.0300866
LOC_Os08g25430	-1.05431	0.0390747
LOC_Os08g25710	-1.91423	0.00205609
LOC_Os08g26120	2.83817	0.000622401
LOC_Os08g26840	1.34171	2.96754e-20
LOC_Os08g26850	1.54097	5.09859e-13
LOC_Os08g26900	5.48522	0.00245722
LOC_Os08g27280	5.54215	0.00230156
LOC_Os08g27580	-1.23345	1.62703e-34
LOC_Os08g27759	5.41728	0.00295506
LOC_Os08g27950	5.95875	0.000296631
LOC_Os08g28200	-1.41859	0.00030699
LOC_Os08g28460	3.17255	0.00436942
LOC_Os08g28560	1.92372	3.03892e-09
LOC_Os08g28880	-1.00581	1.59478e-15
LOC_Os08g29470	-4.04264	0.047012
LOC_Os08g29809	-1.3498	6.77912e-10
LOC_Os08g30250	-2.22099	8.94778e-05
LOC_Os08g30490	2.08627	2.40624e-14
LOC_Os08g30610	4.3193	0.0259211
LOC_Os08g31170	2.63574	1.10963e-22
LOC_Os08g31240	-1.29522	3.87464e-15
LOC_Os08g31250	2.13032	1.528e-11
LOC_Os08g31260	4.15716	0.000637088
LOC_Os08g31910	-1.28708	6.38711e-15
LOC_Os08g32140	2.4837	0.0180262
LOC_Os08g32440	-1.07371	2.01547e-05
LOC_Os08g32570	-1.0331	1.79328e-11
LOC_Os08g32840	-1.07633	5.99933e-09
LOC_Os08g32960	-1.59583	1.24321e-49
LOC_Os08g34240	1.74252	0.0067955
LOC_Os08g34300	-1.31611	1.28251e-05
LOC_Os08g34680	-2.32938	0.0315657
LOC_Os08g34984	1.05459	1.42232e-13
LOC_Os08g35010	-1.51479	1.06601e-05
LOC_Os08g35305	8.41045	3.53476e-35
LOC_Os08g35510	5.04226	0.00267894
LOC_Os08g35910	2.15908	1.52883e-09
LOC_Os08g36330	1.49974	0.0346618
LOC_Os08g36540	2.1076	3.50036e-22
LOC_Os08g37150	-2.58327	0.0125699
LOC_Os08g37180	1.13898	1.65292e-06
LOC_Os08g37432	-1.35572	3.80918e-07
LOC_Os08g38660	1.76943	0.00254351
LOC_Os08g39730	-1.84392	0.00118658
LOC_Os08g39840	-1.23091	6.78847e-07
LOC_Os08g40540	-1.82877	0.00133893
LOC_Os08g40550	-2.91954	0.000277609
LOC_Os08g41880	-1.31506	1.7167e-27
LOC_Os08g42150	7.14283	8.38901e-15
LOC_Os08g42210	3.04995	2.08822e-57
LOC_Os08g42290	9.17214	1.55055e-12
LOC_Os08g42470	-1.26351	5.37554e-20
LOC_Os08g42570	-1.06428	2.95294e-05
LOC_Os08g42750	1.049	0.0161799
LOC_Os08g43040	-1.12229	1.9491e-10
LOC_Os08g43310	-1.2719	4.95838e-12
LOC_Os08g43440	1.27667	0.0211959
LOC_Os08g43930	1.9675	0.00730345
LOC_Os08g44590	1.15786	2.01701e-48
LOC_Os09g02180	-1.20664	0.0324636
LOC_Os09g02420	-1.15676	4.11039e-07
LOC_Os09g02500	5.96554	0.000580969
LOC_Os09g03110	-1.78234	0.02678
LOC_Os09g03490	5.80417	8.47308e-12
LOC_Os09g03680	5.91251	0.000357585
LOC_Os09g03690	-1.43597	0.000167695
LOC_Os09g03700	-4.24574	1.00318e-07
LOC_Os09g03710	-4.25526	0.0283699
LOC_Os09g03750	2.76359	0.0149395
LOC_Os09g04370	-2.41205	0.0283107
LOC_Os09g04580	5.47797	0.00285492
LOC_Os09g04920	-2.22072	0.016069
LOC_Os09g06570	-1.60581	0.00509827
LOC_Os09g06634	-1.18463	4.56098e-32
LOC_Os09g06920	5.81653	0.00055085
LOC_Os09g07440	-1.0835	0.0227086
LOC_Os09g07490	1.25364	0.0396397
LOC_Os09g07640	-1.10998	8.10013e-18
LOC_Os09g08130	-1.70653	0.000424645
LOC_Os09g09060	-1.55001	0.0127727
LOC_Os09g09420	5.34806	4.05827e-05
LOC_Os09g09540	3.57646	5.38788e-06
LOC_Os09g09630	5.72136	1.63544e-105
LOC_Os09g10054	2.04267	9.66182e-09
LOC_Os09g10204	2.68682	0.000196758
LOC_Os09g10790	-4.11447	0.0410887
LOC_Os09g11160	9.65317	2.39119e-14
LOC_Os09g11890	-1.23068	7.80874e-05
LOC_Os09g12400	6.78805	4.83411e-09
LOC_Os09g12410	5.04325	0.0135309
LOC_Os09g12480	1.16143	3.81159e-06
LOC_Os09g12840	6.55438	4.28021e-06
LOC_Os09g13410	1.51763	0.0288484
LOC_Os09g14040	6.20564	9.891e-05
LOC_Os09g14590	8.46964	2.0866e-14
LOC_Os09g14660	-1.81837	0.000489131
LOC_Os09g14670	-1.25911	1.44241e-18
LOC_Os09g14700	1.86138	1.88211e-05
LOC_Os09g15284	-1.55702	4.50095e-13
LOC_Os09g15500	1.35819	0.00123429
LOC_Os09g15650	4.085	0.0481296
LOC_Os09g15950	1.92894	4.62185e-15
LOC_Os09g16000	3.75861	0.000114699
LOC_Os09g16030	4.75576	0.00777189
LOC_Os09g16090	6.04468	6.60168e-51
LOC_Os09g16330	-1.14483	4.59361e-37
LOC_Os09g16520	4.69683	3.5265e-10
LOC_Os09g16780	-1.16006	1.52954e-06
LOC_Os09g16790	-1.11081	0.00064718
LOC_Os09g16950	1.27042	0.0242631
LOC_Os09g17049	-1.00323	7.73734e-38
LOC_Os09g17120	4.3673	4.51638e-11
LOC_Os09g17660	1.40596	6.88002e-06
LOC_Os09g17810	1.02858	7.30038e-05
LOC_Os09g17910	1.07144	0.000141658
LOC_Os09g18360	2.26027	0.000842065
LOC_Os09g18440	-1.71787	0.000764743
LOC_Os09g19160	5.13706	5.84437e-11
LOC_Os09g19274	3.84995	9.24551e-14
LOC_Os09g19290	7.09314	3.32057e-06
LOC_Os09g19300	5.54726	0.00258818
LOC_Os09g19310	2.17834	0.000228319
LOC_Os09g19350	4.71951	1.3442e-44
LOC_Os09g19360	2.83766	0.000735193
LOC_Os09g19510	-5.15187	0.00170396
LOC_Os09g19710	2.63205	2.68007e-08
LOC_Os09g19800	-1.49299	4.39861e-35
LOC_Os09g19820	-1.25514	2.45446e-49
LOC_Os09g19952	-1.35348	3.39696e-24
LOC_Os09g19954	-1.26638	9.04613e-13
LOC_Os09g20490	-1.25229	0.000205715
LOC_Os09g20530	5.86486	0.000609403
LOC_Os09g21160	4.76674	0.035184
LOC_Os09g21170	4.86581	0.0209689
LOC_Os09g21260	-1.06365	4.43628e-07
LOC_Os09g21370	-1.41236	1.88515e-06
LOC_Os09g21460	1.36875	0.000209133
LOC_Os09g22090	2.2034	2.60616e-06
LOC_Os09g22410	9.90477	6.22642e-15
LOC_Os09g23140	-1.13678	2.08204e-34
LOC_Os09g23399	3.76975	1.42267e-06
LOC_Os09g23540	3.1807	3.73544e-26
LOC_Os09g23640	1.30861	0.0167632
LOC_Os09g24210	2.39531	9.06961e-08
LOC_Os09g24370	1.31444	9.93511e-109
LOC_Os09g24840	1.18755	0.0320026
LOC_Os09g25000	1.07234	0.0126895
LOC_Os09g25100	4.95976	0.0147269
LOC_Os09g25470	8.35978	2.86067e-10
LOC_Os09g25880	-1.06704	1.65321e-20
LOC_Os09g25960	1.26605	0.00327929
LOC_Os09g26430	6.86565	2.68151e-06
LOC_Os09g26530	-1.14116	4.5994e-07
LOC_Os09g26780	1.00416	6.60109e-06
LOC_Os09g27040	-1.31923	0.00149488
LOC_Os09g27135	3.30684	9.87908e-14
LOC_Os09g27350	4.34945	0.000172146
LOC_Os09g27920	1.24151	0.000228319
LOC_Os09g27930	2.75504	0.000105648
LOC_Os09g28130	5.65782	0.00111738
LOC_Os09g28370	-1.24405	3.34039e-14
LOC_Os09g28560	1.81503	0.00316166
LOC_Os09g28630	1.3766	2.97262e-07
LOC_Os09g28660	1.34929	1.61103e-05
LOC_Os09g28720	1.2234	2.70067e-08
LOC_Os09g29284	1.74253	2.1502e-05
LOC_Os09g29300	1.12358	2.69925e-10
LOC_Os09g29660	-1.07707	1.80724e-93
LOC_Os09g29710	4.63772	1.46324e-09
LOC_Os09g29850	1.75903	3.44335e-09
LOC_Os09g30050	2.62167	6.42588e-08
LOC_Os09g30130	1.09359	5.95447e-10
LOC_Os09g31031	-1.33423	0.000490761
LOC_Os09g31040	1.73004	0.00171741
LOC_Os09g31050	1.57222	9.80592e-10
LOC_Os09g31410	1.84996	9.47376e-50
LOC_Os09g31430	3.06502	1.75015e-13
LOC_Os09g32260	1.08002	4.38739e-18
LOC_Os09g32620	1.48113	1.88227e-11
LOC_Os09g32770	-1.01172	9.19293e-05
LOC_Os09g33470	-1.11308	0.00111858
LOC_Os09g34250	-1.48273	1.27263e-05
LOC_Os09g35540	1.26994	0.00102092
LOC_Os09g35570	5.423	0.00358466
LOC_Os09g35770	-1.48659	6.14435e-08
LOC_Os09g35940	-1.03833	7.77325e-15
LOC_Os09g36619	2.55405	1.69375e-57
LOC_Os09g37350	-6.42911	2.34732e-05
LOC_Os09g37650	4.57651	0.0199871
LOC_Os09g37690	3.64457	0.00750061
LOC_Os09g37780	-1.47694	1.99482e-05
LOC_Os09g37840	-1.61534	0.00412173
LOC_Os09g38850	2.35326	0.00276541
LOC_Os09g38900	9.74006	2.0002e-14
LOC_Os09g39090	-1.03427	3.73895e-31
LOC_Os09g39120	1.93596	1.05284e-06
LOC_Os09g39490	1.21148	0.000140161
LOC_Os09g39810	-2.02493	0.00238761
LOC_Os09g39850	-1.37525	5.377e-09
LOC_Os09g39950	-1.79812	0.0307832
LOC_Os10g01134	-1.11521	2.69236e-24
LOC_Os10g01340	-1.51513	2.17429e-10
LOC_Os10g01350	-1.37753	0.0356835
LOC_Os10g01510	3.00866	0.0212837
LOC_Os10g01920	4.38497	0.0254796
LOC_Os10g02210	1.34056	0.015466
LOC_Os10g02260	1.55035	2.14772e-05
LOC_Os10g02380	-1.29217	1.06493e-07
LOC_Os10g02480	-1.18102	7.52635e-22
LOC_Os10g02910	6.41994	3.19098e-05
LOC_Os10g03090	4.38597	0.0237887
LOC_Os10g03320	1.69745	0.000157206
LOC_Os10g03360	7.67702	9.00365e-09
LOC_Os10g03669	-1.50427	5.94977e-14
LOC_Os10g04050	-1.14108	1.29796e-32
LOC_Os10g04150	5.12824	0.00845995
LOC_Os10g04750	3.83859	2.32048e-08
LOC_Os10g04840	3.2147	0.00126389
LOC_Os10g04860	9.1272	5.56906e-17
LOC_Os10g05410	3.10496	0.0221639
LOC_Os10g05570	2.45929	0.000477108
LOC_Os10g07200	1.00125	0.000148349
LOC_Os10g07548	3.20043	2.31762e-24
LOC_Os10g07552	4.76874	0.0293312
LOC_Os10g07556	3.30953	0
LOC_Os10g08022	4.45938	5.90952e-06
LOC_Os10g08319	1.40677	0.0230525
LOC_Os10g08790	-1.40855	0.000284471
LOC_Os10g09110	-1.38486	3.98135e-06
LOC_Os10g09150	6.54365	1.6334e-05
LOC_Os10g09160	-1.55992	2.79433e-05
LOC_Os10g09290	-1.76309	0.0450147
LOC_Os10g11280	4.65874	0.0356165
LOC_Os10g11370	2.40917	0.000134412
LOC_Os10g11580	6.00454	0.00022997
LOC_Os10g11870	7.80462	1.00384e-08
LOC_Os10g13510	2.50467	0.0191544
LOC_Os10g13700	1.22479	0.038771
LOC_Os10g14140	5.24522	0.00123562
LOC_Os10g14230	1.10145	0.00258071
LOC_Os10g15240	-1.14445	2.46842e-06
LOC_Os10g15330	-5.51129	0.00164172
LOC_Os10g16680	-4.51266	0.00158758
LOC_Os10g17660	1.4011	0.00369094
LOC_Os10g18026	-5.08139	0.00213057
LOC_Os10g18170	2.61514	4.49194e-17
LOC_Os10g18480	-3.32226	0.00672339
LOC_Os10g18760	1.93316	6.68834e-37
LOC_Os10g18820	2.59883	0.000148906
LOC_Os10g18870	2.63368	8.21831e-06
LOC_Os10g19064	-2.86981	0.00899966
LOC_Os10g20160	1.24987	0.00594439
LOC_Os10g20470	-1.09405	2.05674e-10
LOC_Os10g20530	4.75934	0.0358196
LOC_Os10g20590	5.42239	0.00322642
LOC_Os10g20610	-2.0267	0.000124001
LOC_Os10g21110	4.58696	0.0146036
LOC_Os10g21350	-1.80314	4.42276e-09
LOC_Os10g21352	-1.46819	0.0489612
LOC_Os10g22394	5.71357	0.000849489
LOC_Os10g22570	-1.00996	4.76735e-11
LOC_Os10g22630	3.13656	0.00463267
LOC_Os10g23080	1.231	0.00852669
LOC_Os10g24000	4.76639	0.0264093
LOC_Os10g24090	-1.35073	6.75873e-06
LOC_Os10g24094	-1.57666	1.54032e-28
LOC_Os10g24100	-1.50158	0.015177
LOC_Os10g24920	5.41652	0.00327528
LOC_Os10g24940	-2.46528	0.00822528
LOC_Os10g25180	6.95659	2.02501e-06
LOC_Os10g25300	-1.12363	0.0135127
LOC_Os10g25900	1.1241	0.0107334
LOC_Os10g26940	2.28494	5.57717e-36
LOC_Os10g27090	1.39162	0.017193
LOC_Os10g27110	1.90943	0.0255403
LOC_Os10g27370	5.28411	0.00525074
LOC_Os10g29190	4.76196	0.0344095
LOC_Os10g29220	5.13411	0.0103949
LOC_Os10g29274	-1.05074	3.82643e-22
LOC_Os10g29470	5.16332	0.00198117
LOC_Os10g29650	-1.0908	1.95478e-23
LOC_Os10g30340	2.82736	0.0227518
LOC_Os10g30390	-4.54839	0.0128225
LOC_Os10g30620	4.04101	1.3785e-06
LOC_Os10g30670	-2.06609	0.0257432
LOC_Os10g30820	7.40029	1.49459e-07
LOC_Os10g30970	-1.27425	7.28143e-49
LOC_Os10g31200	4.31967	0.0273824
LOC_Os10g31330	-2.11365	2.6363e-22
LOC_Os10g31360	5.287	0.00654728
LOC_Os10g31530	2.91818	4.73687e-20
LOC_Os10g31640	1.52076	1.88905e-25
LOC_Os10g31730	1.21055	1.6138e-27
LOC_Os10g31740	1.04059	1.41248e-05
LOC_Os10g31856	-1.00251	2.74983e-08
LOC_Os10g32348	-1.24879	0.0159478
LOC_Os10g32560	-2.36638	0.0421074
LOC_Os10g32580	3.68791	0.0330476
LOC_Os10g33020	5.04082	0.0143167
LOC_Os10g33050	-7.4462	2.00854e-07
LOC_Os10g33060	1.88769	5.5271e-06
LOC_Os10g34040	-1.17229	7.4028e-06
LOC_Os10g34884	6.9134	2.18794e-06
LOC_Os10g34910	-1.21461	3.4542e-40
LOC_Os10g34960	-1.26274	0.0435426
LOC_Os10g34970	9.1042	1.92599e-12
LOC_Os10g35040	1.1098	0.00802434
LOC_Os10g35436	1.57205	4.0123e-06
LOC_Os10g36070	4.86901	0.0208084
LOC_Os10g36090	5.04657	0.0110833
LOC_Os10g36100	5.86594	2.53982e-09
LOC_Os10g36160	5.1318	0.00868006
LOC_Os10g36170	-3.21583	9.19571e-27
LOC_Os10g36260	-1.20327	3.30305e-59
LOC_Os10g36590	4.3193	0.0259188
LOC_Os10g36626	2.39081	0.000246603
LOC_Os10g36980	1.91952	1.77808e-22
LOC_Os10g37090	3.56028	0.000384971
LOC_Os10g37400	1.38217	1.29361e-29
LOC_Os10g37920	2.71466	4.51638e-11
LOC_Os10g38090	-1.57395	1.6799e-130
LOC_Os10g38160	1.18105	0.0204788
LOC_Os10g38189	1.54453	0.000172179
LOC_Os10g38314	1.37535	0.0318067
LOC_Os10g38630	-1.06726	7.56721e-64
LOC_Os10g38670	1.50285	4.73016e-21
LOC_Os10g38740	-1.20311	4.01459e-18
LOC_Os10g38820	1.55763	6.7645e-05
LOC_Os10g38940	3.05606	0.000307135
LOC_Os10g39130	1.58761	2.37443e-141
LOC_Os10g39160	1.65762	2.18394e-23
LOC_Os10g39270	2.38548	0.000889881
LOC_Os10g39320	1.68125	3.41234e-08
LOC_Os10g39350	-1.14131	0.0462547
LOC_Os10g39470	-1.05937	6.09809e-48
LOC_Os10g39510	-1.01359	9.90849e-10
LOC_Os10g39640	1.22361	1.74332e-25
LOC_Os10g39740	1.10934	3.13866e-15
LOC_Os10g39890	1.76977	4.00647e-39
LOC_Os10g40000	1.26733	0.0347891
LOC_Os10g40200	3.40227	1.15587e-19
LOC_Os10g40360	1.68626	1.4486e-39
LOC_Os10g40460	2.00475	0.00299684
LOC_Os10g40470	1.54592	1.86703e-23
LOC_Os10g41999	1.59789	4.5569e-11
LOC_Os10g42020	5.1318	5.42902e-13
LOC_Os10g42160	4.86523	0.0207722
LOC_Os10g42640	1.14994	4.97225e-05
LOC_Os10g42730	-1.03551	1.21942e-10
LOC_Os10g42960	1.1384	9.28415e-68
LOC_Os10g42970	1.69151	1.47554e-08
LOC_Os11g01140	-1.16316	3.74147e-50
LOC_Os11g02379	1.83559	3.36298e-39
LOC_Os11g02389	6.28466	4.04601e-11
LOC_Os11g02530	-1.71618	0.0239679
LOC_Os11g02650	6.31578	5.08763e-05
LOC_Os11g02670	1.19149	6.52242e-09
LOC_Os11g03160	1.07222	0.00443654
LOC_Os11g03240	1.60946	6.60802e-05
LOC_Os11g03280	4.95725	0.0152495
LOC_Os11g03290	1.07622	0.000827564
LOC_Os11g03370	1.15297	9.2184e-07
LOC_Os11g03910	1.02026	0.00345032
LOC_Os11g04020	-1.06666	7.23674e-27
LOC_Os11g04030	-1.01864	7.69233e-21
LOC_Os11g04104	-1.20622	1.08341e-05
LOC_Os11g04360	1.24466	0.000263512
LOC_Os11g04400	2.855	0.0471283
LOC_Os11g04540	1.85923	0.000844331
LOC_Os11g04550	1.05505	0.00617672
LOC_Os11g04620	2.60892	0.0314567
LOC_Os11g04860	-1.50599	9.21516e-62
LOC_Os11g04894	8.20725	7.67909e-10
LOC_Os11g04900	7.31729	1.98081e-07
LOC_Os11g04910	6.45463	3.24918e-05
LOC_Os11g05360	2.97696	1.3723e-05
LOC_Os11g05400	-1.07789	8.10013e-18
LOC_Os11g05450	2.27196	0.00133733
LOC_Os11g05730	1.06873	1.31947e-19
LOC_Os11g06240	3.85663	5.13347e-16
LOC_Os11g06570	8.2981	4.94617e-10
LOC_Os11g06700	1.73907	0.00457718
LOC_Os11g06830	-2.50912	0.00490153
LOC_Os11g06934	-1.26364	4.28087e-21
LOC_Os11g07120	-1.12186	1.68395e-16
LOC_Os11g07124	-1.34718	8.76518e-14
LOC_Os11g07740	1.42404	0.0123121
LOC_Os11g07900	-1.95855	0.0299857
LOC_Os11g08020	9.83913	9.45191e-15
LOC_Os11g08440	3.62661	0.0409318
LOC_Os11g08445	7.16961	5.01979e-07
LOC_Os11g08470	2.86767	1.60567e-23
LOC_Os11g08800	5.13201	0.0087616
LOC_Os11g09020	3.17677	7.97118e-08
LOC_Os11g09220	6.76584	5.51656e-06
LOC_Os11g09230	8.31775	3.97034e-10
LOC_Os11g09590	-1.18126	1.01392e-25
LOC_Os11g09820	1.44779	0.000476371
LOC_Os11g09850	-1.03104	2.28901e-27
LOC_Os11g09864	-1.05077	3.44941e-06
LOC_Os11g10090	-1.1898	0.00714266
LOC_Os11g10130	1.01368	1.34631e-05
LOC_Os11g10160	6.06475	3.77893e-05
LOC_Os11g10180	3.97617	2.19838e-15
LOC_Os11g10220	-4.65499	0.0100122
LOC_Os11g10434	-1.1091	0.00782844
LOC_Os11g10500	1.89043	0.037517
LOC_Os11g10520	1.49525	9.00169e-05
LOC_Os11g10530	-1.17175	8.20398e-09
LOC_Os11g10550	-1.07879	4.85416e-06
LOC_Os11g10560	-1.85053	0.0223852
LOC_Os11g10570	4.77053	6.21598e-22
LOC_Os11g10580	7.30289	3.36962e-07
LOC_Os11g10640	-1.05768	0.0319821
LOC_Os11g11580	-1.24746	8.49888e-34
LOC_Os11g11650	2.59223	1.00452e-13
LOC_Os11g11900	5.60492	0.00149481
LOC_Os11g11950	-1.28432	3.2047e-07
LOC_Os11g12000	-1.02047	1.41307e-23
LOC_Os11g12010	-1.03871	0.000849576
LOC_Os11g12350	3.35802	9.43071e-05
LOC_Os11g12810	2.09365	3.42188e-08
LOC_Os11g13510	4.0871	0.0479358
LOC_Os11g14110	-1.12523	3.9443e-19
LOC_Os11g14380	1.45	1.64158e-08
LOC_Os11g14410	1.79679	0.0311284
LOC_Os11g14480	-1.03614	0.000437933
LOC_Os11g14570	-1.16826	8.32644e-21
LOC_Os11g15010	-1.13028	7.58509e-07
LOC_Os11g15170	7.37231	4.74444e-08
LOC_Os11g15670	9.8361	1.09397e-14
LOC_Os11g16924	-1.26698	6.18133e-11
LOC_Os11g16940	-2.08354	0.0248418
LOC_Os11g17260	9.59485	6.33025e-14
LOC_Os11g17290	-1.12327	9.17426e-44
LOC_Os11g17380	8.99762	9.46588e-41
LOC_Os11g17540	1.31966	0.0054027
LOC_Os11g18194	-1.65426	0.0211965
LOC_Os11g19690	6.57674	1.62812e-05
LOC_Os11g19840	5.04753	0.0111945
LOC_Os11g19920	4.86926	0.0205726
LOC_Os11g20080	6.24319	7.50478e-05
LOC_Os11g20090	3.26428	4.06228e-12
LOC_Os11g20160	2.21121	1.10165e-30
LOC_Os11g20310	-1.27004	1.08597e-25
LOC_Os11g20330	-1.12595	5.07281e-12
LOC_Os11g20384	-2.20215	0.00121484
LOC_Os11g20720	3.56092	0.000147952
LOC_Os11g22040	2.42171	0.011492
LOC_Os11g22180	-2.44025	0.046707
LOC_Os11g22250	4.96407	0.017074
LOC_Os11g23200	4.26956	0.000344718
LOC_Os11g23770	1.0945	0.000457058
LOC_Os11g24330	-2.54804	0.000954099
LOC_Os11g24550	1.46609	5.49627e-06
LOC_Os11g24800	-1.09056	0.00191544
LOC_Os11g25080	-2.23802	0.000533157
LOC_Os11g25100	-1.84269	0.0373139
LOC_Os11g25220	4.95827	0.0150329
LOC_Os11g25260	1.37341	7.23701e-07
LOC_Os11g25330	1.46569	0.000155548
LOC_Os11g25700	2.77511	4.66459e-15
LOC_Os11g26950	-2.37718	2.39839e-05
LOC_Os11g27100	2.31652	1.42093e-06
LOC_Os11g27795	1.54995	0.00362775
LOC_Os11g28104	2.22162	1.36019e-33
LOC_Os11g28170	-1.58895	0.0243949
LOC_Os11g28184	-1.91851	6.4994e-21
LOC_Os11g28210	-1.77609	2.45542e-11
LOC_Os11g28430	-1.48304	0.0396317
LOC_Os11g28530	-2.40689	3.72267e-141
LOC_Os11g28890	5.65999	0.00117089
LOC_Os11g29050	-1.42516	0.000165907
LOC_Os11g29090	5.68545	5.49627e-06
LOC_Os11g29110	1.67768	5.00956e-08
LOC_Os11g29140	-1.32037	1.08221e-14
LOC_Os11g29490	-1.47133	2.67283e-08
LOC_Os11g29720	-1.06192	1.48323e-17
LOC_Os11g29790	-1.59791	0.0111945
LOC_Os11g29920	-1.63178	2.8259e-05
LOC_Os11g30110	1.90737	2.42761e-20
LOC_Os11g30770	4.45697	0.0185261
LOC_Os11g30810	1.44419	2.42247e-06
LOC_Os11g30910	2.07968	1.83121e-38
LOC_Os11g31430	-1.04949	0.0168265
LOC_Os11g31540	-1.80454	3.42531e-46
LOC_Os11g32620	1.26786	5.59332e-07
LOC_Os11g32759	-1.06785	0.00124586
LOC_Os11g32940	-1.52812	1.41335e-24
LOC_Os11g33230	7.35185	1.65614e-07
LOC_Os11g33310	-1.0113	5.96619e-07
LOC_Os11g33320	1.01926	0.00109547
LOC_Os11g33394	4.13353	0.000665295
LOC_Os11g33942	2.42334	3.50036e-07
LOC_Os11g33950	3.21017	2.0288e-08
LOC_Os11g33990	-5.79653	0.000756928
LOC_Os11g34050	-2.12963	0.0284864
LOC_Os11g34220	6.65796	8.83571e-06
LOC_Os11g34270	-1.28558	5.46405e-51
LOC_Os11g34570	-2.72909	7.65908e-07
LOC_Os11g34610	-3.02424	1.38155e-13
LOC_Os11g34640	2.01087	1.37301e-21
LOC_Os11g34820	-1.25303	1.6138e-27
LOC_Os11g36500	6.00565	0.000245684
LOC_Os11g37550	1.70947	0.0162931
LOC_Os11g37590	4.76412	0.0294428
LOC_Os11g37630	4.36232	5.82693e-18
LOC_Os11g37700	-1.10624	8.51863e-64
LOC_Os11g38440	-1.24633	0.0157391
LOC_Os11g38480	-1.3516	4.62159e-11
LOC_Os11g38580	-1.29106	4.0321e-16
LOC_Os11g39310	2.03388	0.0120784
LOC_Os11g39350	1.44426	0.00726909
LOC_Os11g39420	-1.7067	6.48705e-05
LOC_Os11g39450	-1.66805	0.00585701
LOC_Os11g39660	7.41742	1.13432e-07
LOC_Os11g39940	-1.04015	2.83068e-10
LOC_Os11g40230	2.16643	0.00116375
LOC_Os11g40249	8.86176	4.80484e-12
LOC_Os11g40310	5.08599	0.00265904
LOC_Os11g40340	6.6578	1.12015e-05
LOC_Os11g40390	6.14548	3.59344e-07
LOC_Os11g40450	1.08689	9.891e-05
LOC_Os11g40470	-1.97187	0.0259211
LOC_Os11g40690	-1.01301	0.0272104
LOC_Os11g40770	1.08434	4.63161e-05
LOC_Os11g40780	3.01868	1.99063e-84
LOC_Os11g40970	-3.63234	4.28768e-05
LOC_Os11g41034	-1.7721	1.08955e-16
LOC_Os11g41365	-1.18649	1.35443e-07
LOC_Os11g41520	5.27989	0.0049245
LOC_Os11g41550	3.68473	0.000187397
LOC_Os11g42200	-1.50065	2.02189e-07
LOC_Os11g42500	2.64679	0.000378689
LOC_Os11g42550	2.7733	1.31021e-05
LOC_Os11g42880	7.6975	6.81923e-09
LOC_Os11g42890	6.35115	5.12083e-05
LOC_Os11g42930	8.30834	4.11924e-10
LOC_Os11g42980	-2.50733	0.00676761
LOC_Os11g43030	1.68603	0.000416393
LOC_Os11g43200	1.11825	2.42536e-05
LOC_Os11g43320	-1.20431	1.59929e-08
LOC_Os11g43360	1.19913	0.00111015
LOC_Os11g43410	5.10655	8.41856e-19
LOC_Os11g43480	7.0662	9.62789e-07
LOC_Os11g43490	7.59197	5.51847e-08
LOC_Os11g43500	4.17048	0.0443354
LOC_Os11g43520	4.76997	0.034691
LOC_Os11g43810	-1.32788	0.00518644
LOC_Os11g44014	-1.19542	0.0240558
LOC_Os11g44310	-1.18626	0.00248992
LOC_Os11g44390	-1.04156	0.0123281
LOC_Os11g44500	-1.25906	7.75786e-06
LOC_Os11g44600	1.6012	2.24014e-16
LOC_Os11g44630	-1.03836	8.12551e-17
LOC_Os11g44700	1.1342	0.00874876
LOC_Os11g44750	-1.55208	0.00622732
LOC_Os11g44790	1.84078	0.00237703
LOC_Os11g44890	3.55824	1.49078e-07
LOC_Os11g45030	6.20392	0.000110018
LOC_Os11g45040	4.83739	8.45254e-06
LOC_Os11g45120	2.06974	0.0255836
LOC_Os11g45130	-1.01977	2.3677e-37
LOC_Os11g45160	-1.25231	0.00732741
LOC_Os11g45180	1.31129	7.3979e-07
LOC_Os11g45295	7.10889	6.91806e-07
LOC_Os11g45540	4.99537	0.00323944
LOC_Os11g45840	2.59918	0.00761295
LOC_Os11g45850	6.6015	1.27959e-05
LOC_Os11g45890	1.59865	0.0121327
LOC_Os11g46300	-1.46167	7.28976e-10
LOC_Os11g46850	3.4006	1.20047e-12
LOC_Os11g46860	2.37733	2.32471e-211
LOC_Os11g46870	1.69599	5.1168e-14
LOC_Os11g46900	1.63435	3.76511e-40
LOC_Os11g46960	2.68506	0.00268958
LOC_Os11g46970	4.72166	1.43787e-08
LOC_Os11g47030	-1.80495	0.0232798
LOC_Os11g47120	7.08997	9.77609e-07
LOC_Os11g47140	4.74672	1.11877e-72
LOC_Os11g47300	-1.10326	0.00412308
LOC_Os11g47350	4.5424	0.0491338
LOC_Os11g47370	-1.63089	2.91487e-41
LOC_Os11g47390	-2.01282	0.00823767
LOC_Os11g47410	-1.6523	0.0483104
LOC_Os11g47500	-1.06917	1.95934e-11
LOC_Os11g47550	-1.33041	2.17529e-21
LOC_Os11g47574	-1.73274	4.50933e-55
LOC_Os11g47580	4.42375	4.06963e-10
LOC_Os11g47680	1.4904	9.70558e-07
LOC_Os12g01010	1.90891	2.62854e-18
LOC_Os12g01290	10.8086	6.11023e-18
LOC_Os12g01370	1.2748	1.55852e-07
LOC_Os12g01449	1.63865	0.00148913
LOC_Os12g02370	1.39468	3.39211e-10
LOC_Os12g02980	3.46917	0.0168481
LOC_Os12g03250	5.05082	0.0124467
LOC_Os12g03640	3.93957	0.000399813
LOC_Os12g03830	-1.48766	4.05936e-07
LOC_Os12g04250	-4.56225	0.0406511
LOC_Os12g04700	1.74134	0.034691
LOC_Os12g04870	8.98563	2.15052e-12
LOC_Os12g05310	-1.08029	0.0138712
LOC_Os12g06190	1.26777	4.18104e-16
LOC_Os12g06550	-1.04573	0.000394502
LOC_Os12g06920	2.94518	0.0056942
LOC_Os12g07310	-1.64879	7.23346e-46
LOC_Os12g08025	-2.23421	2.77595e-08
LOC_Os12g08030	-1.01529	0.026501
LOC_Os12g08240	-1.86581	0.000204573
LOC_Os12g08250	-1.77391	0.0408021
LOC_Os12g08564	-1.11608	7.68404e-36
LOC_Os12g08580	-1.87484	0.027494
LOC_Os12g08670	1.23014	1.46989e-10
LOC_Os12g09190	1.88266	6.37068e-22
LOC_Os12g09584	-1.19428	1.30556e-10
LOC_Os12g09700	-2.12974	0.0287454
LOC_Os12g09710	3.06624	2.68509e-47
LOC_Os12g09739	-1.53883	5.01436e-06
LOC_Os12g10130	-5.5606	0.00169523
LOC_Os12g10330	-1.11841	1.94808e-14
LOC_Os12g10460	4.80858	0.00668133
LOC_Os12g10810	-2.41314	0.0301577
LOC_Os12g10850	1.92412	0.0205124
LOC_Os12g10870	3.55576	2.67003e-16
LOC_Os12g10880	3.20257	7.9923e-21
LOC_Os12g10930	-1.5368	0.00171424
LOC_Os12g11220	-1.11629	2.9415e-05
LOC_Os12g11660	1.51275	6.65678e-05
LOC_Os12g11730	-1.99721	0.0243911
LOC_Os12g11860	1.80036	0.0124997
LOC_Os12g12090	-4.10735	0.00987393
LOC_Os12g12120	-1.51931	0.0212837
LOC_Os12g12390	1.91723	0.00138921
LOC_Os12g12690	-1.09883	3.15228e-53
LOC_Os12g12720	5.56731	5.71846e-16
LOC_Os12g12934	4.45317	0.0196686
LOC_Os12g13340	-1.11795	2.32076e-13
LOC_Os12g14120	1.13125	0.0405816
LOC_Os12g14699	5.42357	6.51952e-37
LOC_Os12g14840	5.3753	3.62519e-24
LOC_Os12g15222	10.1615	8.4865e-16
LOC_Os12g15314	8.09839	7.55347e-10
LOC_Os12g15505	7.7536	7.72762e-18
LOC_Os12g15530	2.92582	5.19669e-06
LOC_Os12g16130	3.06331	4.95467e-07
LOC_Os12g16200	1.05306	1.95967e-40
LOC_Os12g16280	2.46244	4.05908e-126
LOC_Os12g16480	4.96207	0.0167041
LOC_Os12g16500	-6.04325	0.000173618
LOC_Os12g16610	2.74612	0.000116421
LOC_Os12g16670	8.24568	6.20482e-10
LOC_Os12g17350	-1.24705	4.18168e-05
LOC_Os12g17690	4.9575	0.0207722
LOC_Os12g17804	2.28632	3.36439e-05
LOC_Os12g17860	-3.60448	0.00826553
LOC_Os12g17950	2.50809	4.80513e-07
LOC_Os12g18130	6.65889	8.51446e-06
LOC_Os12g18210	4.66212	0.0360524
LOC_Os12g18450	4.86632	0.0196173
LOC_Os12g18550	5.2819	0.00489818
LOC_Os12g18960	-1.54093	0.0262666
LOC_Os12g19570	-1.46168	0.038739
LOC_Os12g21820	6.73056	7.3644e-09
LOC_Os12g21980	-1.89761	0.0302445
LOC_Os12g22060	6.38254	4.27719e-05
LOC_Os12g22810	8.5202	1.07871e-10
LOC_Os12g23754	4.68491	7.77325e-15
LOC_Os12g23780	8.07588	7.92608e-201
LOC_Os12g24330	-1.44218	1.17622e-57
LOC_Os12g24390	-1.2647	4.20899e-44
LOC_Os12g24650	-1.65357	0.0157515
LOC_Os12g24880	5.13068	0.00840876
LOC_Os12g25280	3.62427	0.0459532
LOC_Os12g25490	-1.14847	0.0450522
LOC_Os12g25494	7.21238	3.55121e-25
LOC_Os12g26010	4.54407	0.0489612
LOC_Os12g26090	-1.81095	0.0166156
LOC_Os12g26420	5.04797	0.0111873
LOC_Os12g27210	-1.36769	0.0348672
LOC_Os12g27350	1.54736	4.51621e-05
LOC_Os12g27800	4.39449	0.0243896
LOC_Os12g28420	4.86951	0.0207856
LOC_Os12g28520	4.96277	0.0156696
LOC_Os12g29310	-2.33169	1.20142e-05
LOC_Os12g30180	-1.07814	0.00105132
LOC_Os12g30310	-2.60544	0.00365933
LOC_Os12g30320	-2.18904	0.000415164
LOC_Os12g32400	-1.89823	0.00120494
LOC_Os12g32814	-2.07455	8.132e-05
LOC_Os12g32850	-2.23835	0.0021747
LOC_Os12g34280	5.91131	0.00041308
LOC_Os12g34796	3.96857	9.05971e-12
LOC_Os12g36210	1.31095	8.76164e-24
LOC_Os12g36220	2.28968	7.56315e-109
LOC_Os12g36240	1.89298	1.95164e-87
LOC_Os12g36310	5.80483	0.000120163
LOC_Os12g36400	-1.27263	1.07769e-33
LOC_Os12g36410	-1.37453	0.0112869
LOC_Os12g36430	6.72403	3.54701e-17
LOC_Os12g36830	-1.52167	2.27034e-68
LOC_Os12g36840	1.76586	4.57177e-13
[truncated: 22 more rows]

## Sheet: ZGH1578_0h  ZH1578_0h
Supplemental Table S1 Differentially expressed genes (DEGs) in the roots of 21 d seedling between hybrid Zhegengyou1578 (ZGY1578) and its parents Zhegeng7A (ZG7A) and Zhehui1578 (ZH1578) under normal (H2O) and salt stress (120 mM NaCl for 12 hours) conditions.
Gene ID	log2 (ZGH1578_12h / ZG7A_12h)	Qvalue (ZGH1578_12h / ZG7A_12h)
ChrSy.fgenesh.gene.14	3.85575	0.0195737
ChrSy.fgenesh.gene.47	1.05867	0.00649168
ChrSy.fgenesh.gene.73	4.80838	0.0290818
ChrSy.fgenesh.gene.75	5.1621	0.00839096
ChrUn.fgenesh.gene.18	5.70771	0.000201261
ChrUn.fgenesh.gene.24	2.87443	1.14357e-31
ChrUn.fgenesh.gene.26	3.71724	1.05186e-08
ChrUn.fgenesh.gene.48	3.47203	1.97461e-07
ChrUn.fgenesh.gene.79	8.76104	1.57189e-11
ChrUn.fgenesh.gene.83	4.40222	7.94009e-71
ChrUn.fgenesh.gene.85	7.33642	9.13737e-07
LOC_Os01g01290	2.40154	0.00669351
LOC_Os01g01470	2.16837	3.44372e-06
LOC_Os01g01550	6.88508	2.35034e-06
LOC_Os01g02010	1.87998	3.10192e-05
LOC_Os01g02320	-1.09495	0.00105565
LOC_Os01g02334	1.44361	2.0132e-05
LOC_Os01g02370	3.36851	0.0199785
LOC_Os01g02430	4.88648	3.38738e-29
LOC_Os01g02440	2.9592	0.0318969
LOC_Os01g02590	-1.13962	3.22926e-06
LOC_Os01g02680	-1.57074	0.0115159
LOC_Os01g02730	1.45696	2.11982e-10
LOC_Os01g02760	4.47399	2.204e-10
LOC_Os01g02800	7.99929	3.65089e-09
LOC_Os01g02840	2.79216	0.0162265
LOC_Os01g02870	-2.13705	3.47937e-06
LOC_Os01g03290	6.00339	0.0002916
LOC_Os01g03310	1.59528	7.27883e-29
LOC_Os01g03320	2.31726	1.30112e-41
LOC_Os01g03330	4.62795	0
LOC_Os01g03360	1.50848	1.34288e-94
LOC_Os01g03370	2.82852	9.08168e-09
LOC_Os01g03380	1.99833	0.000580722
LOC_Os01g03530	1.25434	4.76272e-05
LOC_Os01g03950	1.18898	0.0296365
LOC_Os01g04330	1.08107	1.3713e-20
LOC_Os01g04350	1.53201	5.77e-56
LOC_Os01g04360	5.11693	3.05804e-27
LOC_Os01g05105	-1.19157	0.00324212
LOC_Os01g05710	1.00618	3.99517e-05
LOC_Os01g05730	4.51337	0.00187633
LOC_Os01g06060	1.06818	3.38887e-06
LOC_Os01g06250	1.3229	6.86689e-08
LOC_Os01g06320	1.11713	2.39922e-06
LOC_Os01g06730	1.84153	0.00824455
LOC_Os01g07110	-1.44902	0.00509427
LOC_Os01g07240	1.2067	4.73491e-09
LOC_Os01g07550	6.51772	3.62257e-06
LOC_Os01g07850	2.83115	1.76355e-34
LOC_Os01g07920	-1.02777	0.00762114
LOC_Os01g07980	1.3534	0.000860537
LOC_Os01g08130	1.2104	0.000258042
LOC_Os01g08140	1.07894	0.0023169
LOC_Os01g08810	1.0894	0.000541536
LOC_Os01g08860	1.86683	1.31707e-96
LOC_Os01g08870	-1.10696	7.17422e-05
LOC_Os01g08880	-1.38889	2.03132e-05
LOC_Os01g09384	-1.72618	9.12024e-05
LOC_Os01g09410	-2.51494	1.27347e-15
LOC_Os01g09450	1.3155	1.34112e-29
LOC_Os01g09460	1.82451	3.01856e-22
LOC_Os01g09650	4.5751	0.00141724
LOC_Os01g09930	3.17213	0.0140702
LOC_Os01g10140	-1.82188	0.00333451
LOC_Os01g10520	2.13627	2.43685e-29
LOC_Os01g10640	1.60911	9.17486e-06
LOC_Os01g10870	1.1898	0.00793601
LOC_Os01g10980	-1.39259	0.0369949
LOC_Os01g11010	1.08528	3.55741e-05
LOC_Os01g11550	1.36585	0.00892408
LOC_Os01g11710	2.50743	0.00495053
LOC_Os01g11750	2.18863	0.01291
LOC_Os01g12350	-4.16789	0.0418993
LOC_Os01g12580	3.63911	0.0349179
LOC_Os01g12690	1.89338	0.00380911
LOC_Os01g12770	3.02082	3.36847e-08
LOC_Os01g13070	-1.41281	0.00579252
LOC_Os01g13260	1.05071	0.0310302
LOC_Os01g13300	-1.11759	0.0485009
LOC_Os01g13780	-1.58491	0.000816319
LOC_Os01g14430	-1.22317	0.024111
LOC_Os01g14770	-1.02186	1.64619e-18
LOC_Os01g14990	2.05521	0.0109176
LOC_Os01g15520	2.83179	1.2129e-05
LOC_Os01g15770	1.14176	0.0404733
LOC_Os01g16050	-4.36873	0.021862
LOC_Os01g16124	-1.28429	7.53397e-05
LOC_Os01g16130	-1.10057	3.27911e-16
LOC_Os01g16170	1.08067	1.10109e-13
LOC_Os01g16200	3.15619	7.47001e-78
LOC_Os01g16250	1.26494	0.0082018
LOC_Os01g17396	1.07509	7.79042e-10
LOC_Os01g18160	-1.71384	0.000182159
LOC_Os01g18390	-1.547	1.53441e-05
LOC_Os01g18410	1.54601	0.000407194
LOC_Os01g18490	1.70967	0.00373067
LOC_Os01g18860	8.21161	1.07739e-144
LOC_Os01g19330	1.12596	2.72802e-38
LOC_Os01g19480	1.80108	0.000134964
LOC_Os01g19590	-1.72924	0.00102421
LOC_Os01g19694	-1.10044	8.81185e-11
LOC_Os01g19770	6.19015	0.000114878
LOC_Os01g19800	1.19536	6.16075e-11
LOC_Os01g20200	4.60836	9.86431e-08
LOC_Os01g20880	-1.26494	0.00201963
LOC_Os01g21120	2.25428	1.33855e-63
LOC_Os01g21130	9.87141	3.42497e-15
LOC_Os01g21135	4.81507	1.06397e-12
LOC_Os01g21240	3.29965	0.000959532
LOC_Os01g21380	4.05127	8.24206e-11
LOC_Os01g21590	2.14511	1.01911e-06
LOC_Os01g21620	-1.36302	0.0172726
LOC_Os01g21970	1.85648	3.08919e-05
LOC_Os01g22090	-1.50877	2.96173e-08
LOC_Os01g22249	2.00856	0.000115153
LOC_Os01g23410	-2.5706	0.000374713
LOC_Os01g23910	-1.06375	0.0289388
LOC_Os01g24080	5.33402	4.75875e-05
LOC_Os01g24210	-1.68173	0.00665158
LOC_Os01g24460	2.85444	0.0420251
LOC_Os01g24570	3.29644	8.23415e-15
LOC_Os01g24730	4.71581	0.0441408
LOC_Os01g25240	1.44421	0.0289774
LOC_Os01g25270	2.24794	0.000585991
LOC_Os01g25280	-2.13607	1.29841e-162
LOC_Os01g25720	-1.00617	8.20888e-07
LOC_Os01g25760	-1.25111	1.87401e-10
LOC_Os01g25810	-1.3179	0.0111276
LOC_Os01g26340	-1.49084	0.0121418
LOC_Os01g26390	-1.31204	5.46035e-12
LOC_Os01g27190	2.67055	0.00481535
LOC_Os01g27260	5.87738	8.61657e-05
LOC_Os01g27360	3.71928	2.25592e-29
LOC_Os01g27380	1.69476	0.000419391
LOC_Os01g28300	4.63403	2.66734e-05
LOC_Os01g28450	1.52271	0.0223189
LOC_Os01g28500	2.3335	0.00256354
LOC_Os01g29104	2.4362	0.00825769
LOC_Os01g29840	2.28221	0.0164129
LOC_Os01g31040	3.54247	1.1004e-08
LOC_Os01g31050	-4.71093	0.0407164
LOC_Os01g31690	1.16043	6.91485e-54
LOC_Os01g31750	4.12015	0.0438304
LOC_Os01g32110	1.6178	0.000412297
LOC_Os01g32840	-1.1349	0.0243906
LOC_Os01g33615	7.92166	5.51265e-09
LOC_Os01g33684	-1.00033	3.984e-05
LOC_Os01g33762	-1.45473	0.00016839
LOC_Os01g33869	-1.86508	6.74084e-31
LOC_Os01g33910	-2.27551	0.0222307
LOC_Os01g34790	1.23894	1.55563e-20
LOC_Os01g34970	1.70196	6.00302e-36
LOC_Os01g35240	5.54799	0.0018783
LOC_Os01g35254	7.16815	1.04088e-14
LOC_Os01g35300	5.36081	7.61092e-05
LOC_Os01g35590	3.79648	0.0323098
LOC_Os01g35789	-1.08575	3.09419e-28
LOC_Os01g35930	-1.13383	1.20406e-17
LOC_Os01g35980	-1.54084	1.4013e-08
LOC_Os01g36060	-1.33686	0.0165348
LOC_Os01g36550	-1.77737	0.035361
LOC_Os01g36680	-5.66427	0.00110061
LOC_Os01g36700	4.82615	0.0324319
LOC_Os01g36740	-1.27924	0.0364321
LOC_Os01g36780	2.29893	0.0445705
LOC_Os01g36820	6.79384	1.40322e-17
LOC_Os01g36850	4.46664	7.56454e-09
LOC_Os01g37020	6.84186	3.11423e-09
LOC_Os01g37080	-1.60189	0.0176803
LOC_Os01g37260	-1.16453	3.19639e-07
LOC_Os01g37280	-1.0333	1.71118e-12
LOC_Os01g37590	2.42338	0.00749343
LOC_Os01g37630	-1.70512	0.000509312
LOC_Os01g37750	1.30501	4.3194e-05
LOC_Os01g37900	-6.091	0.000168656
LOC_Os01g38229	-1.0623	1.93269e-33
LOC_Os01g38560	3.66749	0.00113209
LOC_Os01g39020	1.00108	0.00679984
LOC_Os01g39040	7.36773	1.44664e-07
LOC_Os01g39050	7.57974	4.90288e-08
LOC_Os01g39060	2.29686	1.68564e-152
LOC_Os01g39280	2.80928	3.28052e-06
LOC_Os01g39450	-4.9774	0.0189966
LOC_Os01g39650	4.19836	0.036046
LOC_Os01g39660	6.90041	1.46778e-06
LOC_Os01g39860	3.09108	0.00554553
LOC_Os01g40560	-1.05565	1.09929e-08
LOC_Os01g41522	-1.99667	0.0140312
LOC_Os01g41750	-1.3655	0.00358128
LOC_Os01g42150	2.05719	0.00534678
LOC_Os01g42190	2.54075	8.3918e-32
LOC_Os01g42200	2.06085	1.18999e-06
LOC_Os01g42350	-1.6743	0.000319436
LOC_Os01g42740	3.80824	0.0212647
LOC_Os01g43290	2.0367	0.000891736
LOC_Os01g43400	-1.37742	0.0108769
LOC_Os01g43590	2.02601	0.000279837
LOC_Os01g43720	1.42427	2.04211e-76
LOC_Os01g43750	2.0964	4.20297e-64
LOC_Os01g43774	1.64752	9.0775e-80
LOC_Os01g43990	4.60204	0.0499066
LOC_Os01g44020	6.22978	7.71789e-05
LOC_Os01g44250	1.80808	9.78113e-05
LOC_Os01g45040	2.47567	0.000258393
LOC_Os01g45250	1.01732	4.10832e-68
LOC_Os01g45400	-2.74622	1.05541e-17
LOC_Os01g45420	-2.94458	5.33022e-21
LOC_Os01g45659	1.87276	1.17373e-05
LOC_Os01g47290	1.18897	2.38161e-05
LOC_Os01g47300	1.05636	9.26487e-26
LOC_Os01g47580	-1.01059	0.0178685
LOC_Os01g47780	1.01871	0.00109611
LOC_Os01g48110	3.66577	0.00892408
LOC_Os01g48500	1.08113	5.55516e-05
LOC_Os01g49580	-1.14019	0.000146981
LOC_Os01g49710	1.20814	0.0355481
LOC_Os01g49830	1.24743	1.53968e-96
LOC_Os01g50180	-1.45625	0.0218905
LOC_Os01g50700	2.95722	3.33529e-05
LOC_Os01g50910	1.64906	2.24133e-67
LOC_Os01g51230	1.04037	0.0278889
LOC_Os01g51690	-1.90903	3.57603e-44
LOC_Os01g51840	1.16276	0.000537203
LOC_Os01g52120	1.26065	0.0374506
LOC_Os01g52140	1.35588	0.00152515
LOC_Os01g52320	-1.45225	3.80976e-13
LOC_Os01g52340	-1.62534	7.25836e-07
LOC_Os01g52610	1.59683	8.89869e-11
LOC_Os01g53260	1.06599	3.55818e-21
LOC_Os01g53350	1.16276	1.47539e-16
LOC_Os01g53370	6.53929	1.91831e-111
LOC_Os01g53450	-1.13553	1.61034e-09
LOC_Os01g54210	1.52232	2.35064e-07
LOC_Os01g55270	1.59771	2.40215e-26
LOC_Os01g56680	1.31526	1.94243e-21
LOC_Os01g57120	4.61378	0.0488969
LOC_Os01g57470	1.95883	4.11876e-09
LOC_Os01g57520	5.15371	9.54488e-09
LOC_Os01g58048	-1.81505	0.0171799
LOC_Os01g58270	1.13678	4.99679e-12
LOC_Os01g58280	2.5298	0.00090759
LOC_Os01g58444	2.17833	7.08413e-33
LOC_Os01g58800	2.98207	0.00076188
LOC_Os01g58960	1.01571	3.29712e-10
LOC_Os01g59120	1.24434	0.00874277
LOC_Os01g59250	3.64745	7.70636e-05
LOC_Os01g59420	2.44627	0.000188186
LOC_Os01g59580	-1.04794	8.49174e-05
LOC_Os01g60170	1.11687	3.05611e-25
LOC_Os01g60640	-1.57906	1.32096e-39
LOC_Os01g60670	-1.00413	0.0431302
LOC_Os01g60730	1.10794	9.07289e-28
LOC_Os01g61010	1.48649	1.61306e-06
LOC_Os01g61160	1.1014	3.46479e-05
LOC_Os01g61550	1.00435	0.0494521
LOC_Os01g61610	1.35963	5.2616e-31
LOC_Os01g61760	1.01574	0.00636332
LOC_Os01g61840	2.81351	0.0487412
LOC_Os01g62190	1.03499	3.82219e-31
LOC_Os01g62260	1.17853	2.81297e-45
LOC_Os01g62290	1.85655	1.80574e-190
LOC_Os01g62980	1.7074	4.71236e-07
LOC_Os01g63190	1.18818	1.21439e-73
LOC_Os01g63540	1.34607	0.00314706
LOC_Os01g63960	-1.18066	0.0411869
LOC_Os01g64100	1.03938	3.90181e-07
LOC_Os01g64120	1.00144	1.77278e-07
LOC_Os01g64420	3.21719	0.0362448
LOC_Os01g64430	1.4537	0.0152042
LOC_Os01g64440	-1.5924	0.0147181
LOC_Os01g64840	-1.0256	0.000462854
LOC_Os01g64960	-1.08633	0.00794676
LOC_Os01g65110	-2.37855	0.0185589
LOC_Os01g65440	1.79293	1.84001e-13
LOC_Os01g65460	1.22431	0.000194243
LOC_Os01g65660	-1.02521	0.039426
LOC_Os01g65760	2.77901	0.0243186
LOC_Os01g66030	3.14009	3.69852e-17
LOC_Os01g66260	6.9856	4.61438e-14
LOC_Os01g66270	2.4771	5.31033e-05
LOC_Os01g66600	1.01935	0.00345032
LOC_Os01g66690	-1.17933	0.00102925
LOC_Os01g66710	1.24156	3.53308e-13
LOC_Os01g66730	1.33347	0.0440616
LOC_Os01g66760	-1.02418	8.19671e-05
LOC_Os01g66830	1.06583	8.29871e-06
LOC_Os01g66890	-1.10571	0.000198711
LOC_Os01g67100	1.4222	0.0298845
LOC_Os01g67390	1.24594	1.04904e-41
LOC_Os01g67500	1.27491	3.47014e-29
LOC_Os01g67630	1.32739	0.00197542
LOC_Os01g67680	6.05582	3.42811e-05
LOC_Os01g68104	1.16493	3.30376e-08
LOC_Os01g68269	2.67568	6.81077e-63
LOC_Os01g68470	1.16393	4.59465e-17
LOC_Os01g69190	1.58857	0.000460541
LOC_Os01g69904	-1.17546	1.12047e-06
LOC_Os01g70210	-1.05399	3.93541e-33
LOC_Os01g70600	3.17233	0.0354294
LOC_Os01g70830	-1.86936	0.00230297
LOC_Os01g71130	2.72655	0.0359434
LOC_Os01g71270	3.26057	2.10781e-59
LOC_Os01g71380	2.10441	1.57041e-13
LOC_Os01g71400	1.30275	2.31855e-06
LOC_Os01g71590	-1.23523	4.11072e-28
LOC_Os01g71599	-1.14048	9.6826e-06
LOC_Os01g71620	-1.31488	7.69958e-29
LOC_Os01g71630	-1.38069	5.47475e-63
LOC_Os01g71670	1.75787	1.33327e-06
LOC_Os01g71680	2.58894	0.0490929
LOC_Os01g71800	8.13261	3.86721e-10
LOC_Os01g71810	5.93973	5.91302e-17
LOC_Os01g71860	-1.44775	2.7085e-161
LOC_Os01g71890	3.14175	2.2511e-06
LOC_Os01g71930	-1.42139	1.30023e-29
LOC_Os01g72150	1.17809	2.29469e-39
LOC_Os01g72370	-1.61064	2.52206e-19
LOC_Os01g73005	-1.48751	0.0180394
LOC_Os01g73024	-1.13883	0.000301969
LOC_Os01g73060	1.26713	0.00352844
LOC_Os01g73200	-2.42755	6.8966e-205
LOC_Os01g73630	5.28662	1.79333e-36
LOC_Os01g73644	-1.01358	3.76782e-06
LOC_Os01g73656	-1.17912	6.75795e-19
LOC_Os01g74450	1.17399	1.16587e-35
LOC_Os01g74670	-1.34192	0.00214616
LOC_Os02g01220	-1.47651	2.65764e-31
LOC_Os02g01355	-1.00145	3.46469e-10
LOC_Os02g01540	1.38675	0.0339481
LOC_Os02g01800	1.39474	1.72338e-08
LOC_Os02g02040	1.22862	0.000919702
LOC_Os02g02190	-1.09851	6.31169e-06
LOC_Os02g02210	-2.67194	0.000101461
LOC_Os02g02240	5.2799	1.40828e-09
LOC_Os02g02660	3.36393	1.84174e-07
LOC_Os02g02790	-1.96828	7.56454e-09
LOC_Os02g02830	2.05703	5.77828e-31
LOC_Os02g03390	3.75061	0.028822
LOC_Os02g04590	4.12486	0.0473639
LOC_Os02g04720	1.57432	0.00170039
LOC_Os02g04730	-1.28167	2.30703e-08
LOC_Os02g04810	1.01983	1.71273e-08
LOC_Os02g04820	6.85876	2.97038e-06
LOC_Os02g04900	3.31221	1.52383e-05
LOC_Os02g04924	-1.0562	7.39199e-14
LOC_Os02g05000	2.96439	2.36538e-10
LOC_Os02g05365	4.29746	0.000314097
LOC_Os02g05940	-1.30116	0.00168
LOC_Os02g05970	-1.24964	1.35681e-06
LOC_Os02g06010	-1.48716	1.08726e-07
LOC_Os02g06270	1.45498	0.0116619
LOC_Os02g06410	2.35685	0.000237179
LOC_Os02g06770	-1.13325	2.0243e-08
LOC_Os02g06779	-1.09964	0.0082476
LOC_Os02g07030	1.42167	0.0390624
LOC_Os02g07709	-1.63034	0.0423552
LOC_Os02g08160	1.03774	0.0456782
LOC_Os02g08330	5.36085	0
LOC_Os02g08530	1.0649	1.5006e-05
LOC_Os02g09100	1.09684	1.29588e-11
LOC_Os02g09110	-5.05261	0.0126066
LOC_Os02g09260	4.78498	1.30731e-05
LOC_Os02g09630	1.16499	0.00428716
LOC_Os02g09790	1.23826	0.00709099
LOC_Os02g09980	1.08492	3.30972e-10
LOC_Os02g09990	2.16614	4.14615e-49
LOC_Os02g10520	2.16831	3.12227e-50
LOC_Os02g11130	-1.6516	1.73982e-10
LOC_Os02g12010	-1.34075	1.85923e-06
LOC_Os02g12020	4.37689	0.00295796
LOC_Os02g12400	-1.49261	3.03401e-79
LOC_Os02g12480	-1.58486	1.23169e-165
LOC_Os02g12490	-1.22819	2.95434e-18
LOC_Os02g12910	-1.41496	1.0039e-07
LOC_Os02g13170	-1.21496	2.78516e-11
LOC_Os02g13360	1.2342	7.70621e-23
LOC_Os02g13870	1.43115	9.00924e-22
LOC_Os02g14430	1.09014	2.96856e-09
LOC_Os02g14500	-1.25095	1.60823e-09
LOC_Os02g14520	-1.69705	8.86178e-05
LOC_Os02g14770	1.00879	3.45722e-53
LOC_Os02g14800	-1.41011	9.33313e-14
LOC_Os02g15020	2.54489	8.02309e-07
LOC_Os02g15120	1.68445	6.03343e-27
LOC_Os02g15930	2.06397	2.57536e-05
LOC_Os02g16060	-1.23095	0.000269995
LOC_Os02g16300	2.7129	5.91339e-05
LOC_Os02g16544	2.24289	0.0281208
LOC_Os02g17060	-1.86321	1.3853e-07
LOC_Os02g17534	-1.113	1.56113e-21
LOC_Os02g18000	1.11046	3.91659e-05
LOC_Os02g18540	-1.04516	1.01619e-15
LOC_Os02g18780	-1.27436	0.0322555
LOC_Os02g18784	4.05009	2.20268e-25
LOC_Os02g19280	-1.29724	0.012694
LOC_Os02g19410	1.73727	4.53891e-07
LOC_Os02g19470	4.73425	1.93403e-05
LOC_Os02g20200	-1.16229	0.0358084
LOC_Os02g20320	-3.05245	0.0105055
LOC_Os02g20330	3.09338	0.0319241
LOC_Os02g21009	-1.43561	0.00488789
LOC_Os02g21260	3.45647	1.28304e-34
LOC_Os02g21700	1.11319	9.45785e-30
LOC_Os02g21740	4.18876	0.0387319
LOC_Os02g21770	1.65664	0.0295711
LOC_Os02g22020	1.12116	6.05922e-05
LOC_Os02g22570	3.67494	0.00774839
LOC_Os02g22580	5.36745	0.00358128
LOC_Os02g22590	1.75755	0.00139673
LOC_Os02g22600	4.5406	2.36074e-06
LOC_Os02g22710	-4.23641	0.0304806
LOC_Os02g23826	4.90438	0.0189385
LOC_Os02g23930	1.56739	0.000243877
LOC_Os02g23939	2.63361	1.56712e-10
LOC_Os02g23990	4.79942	0.00648053
LOC_Os02g24150	3.85714	0.0194092
LOC_Os02g24760	7.24536	2.85691e-06
LOC_Os02g25280	6.74213	1.7091e-05
LOC_Os02g26190	4.17479	3.62699e-06
LOC_Os02g26430	2.32198	3.58315e-09
LOC_Os02g26470	1.6088	1.38147e-06
LOC_Os02g26770	-1.46506	1.99827e-08
LOC_Os02g26790	4.02701	3.14435e-19
LOC_Os02g26800	5.00432	8.19786e-14
LOC_Os02g26870	6.71167	6.80771e-06
LOC_Os02g27310	-1.04507	1.79404e-15
LOC_Os02g27830	2.42244	0.044678
LOC_Os02g28110	3.1636	1.05836e-21
LOC_Os02g28220	5.72103	0.00091025
LOC_Os02g28334	1.14192	1.78846e-25
LOC_Os02g28460	1.02057	0.00847746
LOC_Os02g28465	1.04935	1.98433e-07
LOC_Os02g28520	6.16	0.00013122
LOC_Os02g28720	1.30289	6.31681e-53
LOC_Os02g29150	3.67594	0.00556145
LOC_Os02g29500	-1.12163	4.19069e-14
LOC_Os02g30060	-2.62457	0.0382132
LOC_Os02g30090	1.45152	0.000298402
LOC_Os02g30114	-1.53355	0.00396074
LOC_Os02g30530	-1.3412	0.00174744
LOC_Os02g30650	1.15052	3.15389e-05
LOC_Os02g30790	-1.85356	4.06825e-44
LOC_Os02g31890	-1.33227	0.00637989
LOC_Os02g31924	-1.15883	0.00122291
LOC_Os02g32060	1.32568	6.17212e-09
LOC_Os02g32420	-1.11027	0.00443529
LOC_Os02g32550	1.59642	4.03415e-14
LOC_Os02g32900	6.31877	1.06467e-07
LOC_Os02g32970	-1.17146	2.52757e-49
LOC_Os02g32980	-1.15472	4.00044e-43
LOC_Os02g33050	-1.18144	0.00130041
LOC_Os02g34120	1.55252	0.000392465
LOC_Os02g34190	-1.38178	6.77541e-08
LOC_Os02g34390	2.3943	0.0024413
LOC_Os02g34490	4.12269	0.0497601
LOC_Os02g34640	1.41268	0.0113536
LOC_Os02g34760	1.51176	6.16961e-06
LOC_Os02g36020	-1.62765	2.62564e-25
LOC_Os02g36030	-1.81903	2.12684e-40
LOC_Os02g36110	-1.95553	2.07935e-77
LOC_Os02g36140	-1.96896	1.31655e-145
LOC_Os02g36150	-4.61289	0.0455383
LOC_Os02g36190	-2.11749	3.67294e-42
LOC_Os02g36210	-2.52471	4.52246e-66
LOC_Os02g36280	-1.05441	1.82592e-13
LOC_Os02g36810	-2.03638	1.13681e-10
LOC_Os02g37280	1.8376	1.54025e-16
LOC_Os02g37480	1.37715	1.41342e-48
LOC_Os02g37960	1.0116	4.30207e-07
LOC_Os02g38870	5.00211	0.018384
LOC_Os02g39360	1.01112	1.01765e-44
LOC_Os02g40330	1.03268	2.93678e-25
LOC_Os02g40784	-1.135	0.0227543
LOC_Os02g40900	1.40726	7.14877e-24
LOC_Os02g41480	1.17567	0.00173591
LOC_Os02g42280	-1.01892	1.45829e-06
LOC_Os02g43330	1.49706	1.51124e-53
LOC_Os02g43370	-1.2106	7.54272e-11
LOC_Os02g43410	-1.35427	2.58427e-07
LOC_Os02g43820	1.21446	0.00596825
LOC_Os02g43950	3.10825	0.0412266
LOC_Os02g44080	1.43955	1.2694e-15
LOC_Os02g44090	2.70747	0.00101645
LOC_Os02g44155	4.63684	3.84512e-05
LOC_Os02g44770	1.68862	0.000201877
LOC_Os02g44930	1.03184	5.52038e-22
LOC_Os02g45520	1.42214	0.000365378
LOC_Os02g45974	1.09719	7.4018e-05
LOC_Os02g46030	3.12648	8.04681e-65
LOC_Os02g46260	4.82622	1.64508e-172
LOC_Os02g46560	1.28859	0.0332811
LOC_Os02g46800	1.38688	0.049456
LOC_Os02g47320	1.36055	0.000569844
LOC_Os02g47510	4.58746	4.53085e-08
LOC_Os02g48280	1.42085	6.34741e-06
LOC_Os02g48690	-1.19071	0.0216888
LOC_Os02g48730	2.05861	2.21057e-16
LOC_Os02g48770	3.09337	5.17779e-08
LOC_Os02g48830	1.11066	0.004438
LOC_Os02g49060	-1.08624	0.00215347
LOC_Os02g49210	5.87224	9.63453e-05
LOC_Os02g49640	6.8943	3.67247e-06
LOC_Os02g49690	-1.11841	1.31106e-05
LOC_Os02g49720	-1.11689	2.52041e-50
LOC_Os02g49880	1.49963	3.19239e-17
LOC_Os02g49986	1.33551	0.00137019
LOC_Os02g50140	-2.05422	1.06729e-13
LOC_Os02g50320	1.05552	7.47537e-05
LOC_Os02g50990	1.17223	0.00784605
LOC_Os02g51119	-1.36274	6.22122e-05
LOC_Os02g51404	-1.37827	1.33675e-05
LOC_Os02g51440	-2.18561	5.46562e-76
LOC_Os02g51970	6.2107	4.70492e-63
LOC_Os02g52040	1.01712	0.029775
LOC_Os02g52130	1.14082	7.62156e-27
LOC_Os02g52150	1.88263	1.95154e-218
LOC_Os02g52620	1.7598	1.98674e-42
LOC_Os02g52630	2.33454	2.72936e-16
LOC_Os02g52730	6.46796	2.74262e-05
LOC_Os02g53020	5.59619	4.28706e-07
LOC_Os02g53130	1.73993	1.1253e-19
LOC_Os02g53240	5.12115	1.25704e-12
LOC_Os02g53384	-1.44654	0.000240943
LOC_Os02g53410	1.66324	2.82326e-92
LOC_Os02g53470	-3.20724	0.00383239
LOC_Os02g53835	7.36713	1.62675e-31
LOC_Os02g53990	1.26612	0.00315744
LOC_Os02g54140	4.04056	7.40293e-56
LOC_Os02g54240	7.9641	1.09119e-09
LOC_Os02g54450	2.13342	0.000338892
LOC_Os02g54870	2.34132	0.000214911
LOC_Os02g55190	3.69446	0.0300227
LOC_Os02g55410	1.49888	0.00549535
LOC_Os02g55670	-1.17213	3.59302e-24
LOC_Os02g56050	2.10185	0.00853196
LOC_Os02g56540	2.20309	0.0305295
LOC_Os02g56750	1.03115	1.08115e-22
LOC_Os02g56790	5.42217	0.00484832
LOC_Os02g56810	1.14645	3.79256e-13
LOC_Os02g57140	1.17693	0.00604932
LOC_Os02g57840	1.68753	7.50788e-06
LOC_Os03g01270	1.23041	2.40263e-29
LOC_Os03g01940	-1.20283	9.81663e-51
LOC_Os03g02280	1.21003	2.27338e-10
LOC_Os03g03350	1.08372	3.89271e-05
LOC_Os03g03490	3.05793	1.05518e-16
LOC_Os03g03500	3.08847	1.8059e-07
LOC_Os03g03570	1.17481	7.20635e-12
LOC_Os03g03630	2.08489	0.0364531
LOC_Os03g03810	1.78379	2.29405e-07
LOC_Os03g03980	1.72658	0.000866563
LOC_Os03g04060	-1.14483	0.0257159
LOC_Os03g04080	4.0414	6.09744e-99
LOC_Os03g04100	1.22279	7.55756e-35
LOC_Os03g04150	-1.90922	1.82101e-19
LOC_Os03g04310	1.23701	3.19018e-14
LOC_Os03g04650	2.18117	2.51885e-06
LOC_Os03g04760	3.50192	0.0234701
LOC_Os03g04840	2.39005	0.00165799
LOC_Os03g04900	2.64483	6.95812e-10
LOC_Os03g05030	1.59514	0.00776103
LOC_Os03g05200	1.0849	1.93473e-15
LOC_Os03g05360	1.55557	0.014612
LOC_Os03g05900	-1.31014	1.54213e-07
LOC_Os03g06630	1.70975	7.78895e-28
LOC_Os03g06705	2.6226	9.42347e-05
LOC_Os03g06760	-1.09558	0.00646365
LOC_Os03g06835	-1.01597	0.00652938
LOC_Os03g06890	-1.04609	0.0321684
LOC_Os03g06900	1.42479	1.42204e-05
LOC_Os03g06910	-1.17007	0.00455595
LOC_Os03g06920	-1.22568	0.000591329
LOC_Os03g07180	3.13835	0.000465758
LOC_Os03g07400	1.08958	1.91686e-07
LOC_Os03g07480	1.18146	1.46378e-12
LOC_Os03g07750	-1.12745	1.8992e-20
LOC_Os03g07920	1.19841	3.20566e-06
LOC_Os03g08114	-1.10363	4.28064e-13
LOC_Os03g08200	2.53771	0.000237712
LOC_Os03g08284	-1.07644	8.35801e-18
LOC_Os03g08600	1.0157	2.01979e-12
LOC_Os03g08640	1.43857	3.70796e-25
LOC_Os03g08690	-1.65831	0.0033595
LOC_Os03g08880	-1.17058	1.70862e-47
LOC_Os03g09020	-1.8406	2.46359e-24
LOC_Os03g09070	-1.12612	2.95824e-07
LOC_Os03g09820	4.99342	0.0138638
LOC_Os03g10250	1.52334	1.00462e-12
LOC_Os03g10310	-1.59504	1.4657e-07
LOC_Os03g10390	2.17813	0.0306398
LOC_Os03g10440	1.57931	9.03481e-07
LOC_Os03g10478	1.11436	1.44891e-24
LOC_Os03g10540	-1.11776	9.4831e-06
LOC_Os03g10700	-1.13568	4.93251e-33
LOC_Os03g10820	1.19847	1.09184e-05
LOC_Os03g10980	1.28169	7.14858e-11
LOC_Os03g11190	5.53019	0.000406965
LOC_Os03g11734	-1.27041	1.10888e-22
LOC_Os03g11910	1.44372	1.48617e-08
LOC_Os03g11950	1.58474	9.86266e-05
LOC_Os03g12030	2.24023	2.62156e-07
LOC_Os03g12230	1.66169	5.23326e-09
LOC_Os03g12760	1.41058	6.33395e-16
LOC_Os03g13530	1.85734	0.0040386
LOC_Os03g13976	-1.7019	0.00345565
LOC_Os03g14170	1.55092	1.03554e-08
LOC_Os03g14180	3.8583	1.25112e-08
LOC_Os03g14300	1.0635	1.72046e-46
LOC_Os03g14310	1.67022	2.26772e-11
LOC_Os03g14400	5.7887	6.05328e-58
LOC_Os03g14420	4.24773	1.10094e-07
LOC_Os03g14460	5.64143	8.22039e-06
LOC_Os03g14720	-1.46151	4.21141e-35
LOC_Os03g14730	-1.25444	1.44084e-46
LOC_Os03g15110	1.08658	9.79683e-05
LOC_Os03g15220	1.50948	0.00327844
LOC_Os03g15340	1.28493	3.47526e-11
LOC_Os03g15460	1.46217	0.000176614
LOC_Os03g15790	1.24752	0.00132092
LOC_Os03g15960	2.51412	0
LOC_Os03g16020	2.38471	4.16472e-211
LOC_Os03g16030	2.8459	6.25818e-266
LOC_Os03g16040	1.35988	2.71894e-39
LOC_Os03g16920	1.19601	0.0477619
LOC_Os03g17100	1.04154	3.73925e-06
LOC_Os03g17220	1.3795	4.47696e-19
LOC_Os03g17350	1.61641	6.19518e-14
LOC_Os03g17790	1.38279	1.76106e-05
LOC_Os03g17810	-1.27262	2.88339e-20
LOC_Os03g18040	7.65179	2.31542e-08
LOC_Os03g18340	-1.18103	0.00348587
LOC_Os03g18660	1.16853	0.000396833
LOC_Os03g19090	1.71991	0.000900971
LOC_Os03g19290	2.69639	0.000237743
LOC_Os03g19610	4.82191	0.0253457
LOC_Os03g19990	-1.07749	4.63261e-18
LOC_Os03g20080	5.43258	0.00277669
LOC_Os03g20120	1.96268	6.3111e-128
LOC_Os03g20330	1.00343	1.58474e-37
LOC_Os03g20680	2.72733	8.32717e-08
LOC_Os03g21480	-1.01069	4.16123e-06
LOC_Os03g21650	2.69014	0.0439641
LOC_Os03g21999	1.07657	1.14296e-07
LOC_Os03g22230	5.37201	0.0036608
LOC_Os03g24430	-2.75421	0.0113033
LOC_Os03g25690	-1.33339	0.000336812
LOC_Os03g26490	4.1638	6.73825e-05
LOC_Os03g26500	1.33385	0.00679501
LOC_Os03g27090	1.13425	2.03546e-23
LOC_Os03g27110	2.28335	0.0031433
LOC_Os03g27120	1.33552	2.8873e-15
LOC_Os03g27830	-1.21314	3.9933e-27
LOC_Os03g28260	1.43409	3.06195e-05
LOC_Os03g28289	3.63697	0.00138628
LOC_Os03g28389	1.98389	2.27326e-06
LOC_Os03g29150	1.79706	0.0250046
LOC_Os03g29430	2.08024	0.000689332
LOC_Os03g29864	1.09399	0.000351422
LOC_Os03g30240	-1.4152	0.0162033
LOC_Os03g30290	1.14491	3.51854e-05
LOC_Os03g30420	-1.27153	7.55628e-19
LOC_Os03g30470	1.29829	0.0340546
LOC_Os03g30620	5.1184	0.00189581
LOC_Os03g31390	4.72274	0.0382124
LOC_Os03g31740	-1.79025	0.0487979
LOC_Os03g31944	6.84324	6.61701e-07
LOC_Os03g32180	7.48164	7.18794e-08
LOC_Os03g32330	-1.07428	0.00431581
LOC_Os03g32499	1.62098	1.34652e-29
LOC_Os03g33570	-1.71211	0.0165957
LOC_Os03g34210	2.31877	0.0170165
LOC_Os03g35750	2.27985	0.0287392
LOC_Os03g36130	2.69693	6.66553e-18
LOC_Os03g36540	1.249	0.000678617
LOC_Os03g36684	1.94441	0.00187633
LOC_Os03g37240	-1.10256	0.0099913
LOC_Os03g37650	5.46499	1.93964e-05
LOC_Os03g37730	-1.0811	3.50505e-10
LOC_Os03g37930	-1.71801	1.61793e-13
LOC_Os03g38010	1.30064	0.00801791
LOC_Os03g38375	2.40714	0.0208032
LOC_Os03g38720	8.81072	2.47798e-11
LOC_Os03g38790	1.69149	3.6057e-12
LOC_Os03g38800	1.92079	2.24079e-08
LOC_Os03g39160	2.76489	0.00546926
LOC_Os03g39660	-1.21135	0.0120229
LOC_Os03g39740	-1.16829	0.000265452
LOC_Os03g39850	1.75664	1.54751e-08
LOC_Os03g39860	-1.10489	2.14976e-16
LOC_Os03g39890	2.60279	1.42204e-05
LOC_Os03g40410	-1.26353	2.97957e-17
LOC_Os03g41060	1.37323	4.20174e-06
LOC_Os03g41200	-1.40389	1.73832e-20
LOC_Os03g41390	1.27703	1.00445e-12
LOC_Os03g41470	5.8157	0.00054601
LOC_Os03g41510	1.70852	0.0234629
LOC_Os03g41820	-1.04396	0.00219076
LOC_Os03g42235	-1.08323	6.51211e-17
LOC_Os03g42280	-1.84143	2.42391e-11
LOC_Os03g42520	3.01663	2.86934e-09
LOC_Os03g42600	1.06778	0.000201898
LOC_Os03g42730	-1.02302	2.18371e-06
LOC_Os03g42950	1.27618	2.17629e-07
LOC_Os03g43770	-1.18573	6.48217e-23
LOC_Os03g43860	1.14698	4.60107e-17
LOC_Os03g44050	1.24102	0.0136357
LOC_Os03g44190	-1.41847	1.18165e-31
LOC_Os03g44350	5.50304	0.0030612
LOC_Os03g45220	8.6978	2.65093e-11
LOC_Os03g45860	-1.41882	0.041824
LOC_Os03g46180	2.22677	0.000157551
LOC_Os03g46454	-5.05485	0.0105448
LOC_Os03g46860	1.71835	4.39887e-06
LOC_Os03g46884	3.04822	0.00470233
LOC_Os03g47300	-1.88106	0.0213723
LOC_Os03g47860	1.31102	2.55769e-09
LOC_Os03g47940	2.56295	0.00222045
LOC_Os03g49430	2.89669	1.93995e-127
LOC_Os03g49450	1.14709	0.0476526
LOC_Os03g49524	-1.68333	7.27894e-11
LOC_Os03g49710	1.40219	9.97556e-25
LOC_Os03g50230	-1.01603	0.0341028
LOC_Os03g50310	1.4792	6.72277e-29
LOC_Os03g50590	1.6085	3.13042e-05
LOC_Os03g50670	3.95334	5.13066e-08
LOC_Os03g51350	1.95781	2.77758e-11
LOC_Os03g51760	1.58774	1.14492e-20
LOC_Os03g51970	1.19167	5.46841e-06
LOC_Os03g51980	1.34757	4.1271e-12
LOC_Os03g52180	-1.71166	4.70414e-07
LOC_Os03g52210	-2.20346	0.000372337
LOC_Os03g52660	1.03832	0.0389401
LOC_Os03g53400	2.24445	3.83976e-06
LOC_Os03g53540	1.45641	0.00029438
LOC_Os03g53550	-1.72501	3.67493e-25
LOC_Os03g53710	2.14505	6.91167e-08
LOC_Os03g53970	2.22061	0.0179996
LOC_Os03g54050	1.63305	3.94251e-28
LOC_Os03g54240	-1.20938	1.26148e-17
LOC_Os03g55030	6.28937	2.24064e-25
LOC_Os03g55140	2.60459	7.08853e-05
LOC_Os03g55200	2.1186	4.60932e-08
LOC_Os03g55230	1.2251	4.99467e-06
LOC_Os03g55260	-1.24958	0.000353193
LOC_Os03g55290	1.06994	1.41055e-05
LOC_Os03g55350	1.0846	3.04153e-13
LOC_Os03g55470	1.07937	0.000475358
LOC_Os03g55550	-1.31376	0.0221133
LOC_Os03g55610	1.2068	0.0101088
LOC_Os03g55734	2.63993	0.0116247
LOC_Os03g55980	1.125	0.000948279
LOC_Os03g56010	1.18829	0.0170611
LOC_Os03g56360	7.8485	2.19267e-09
LOC_Os03g56730	-1.25165	4.20625e-12
LOC_Os03g56740	-1.64548	0.00050348
LOC_Os03g57190	1.10105	0.00266824
LOC_Os03g57260	1.22316	0.00364718
LOC_Os03g57330	1.26097	0.00036811
LOC_Os03g57520	1.37846	1.98151e-09
LOC_Os03g57680	1.18607	7.5631e-12
LOC_Os03g57720	5.84985	3.99237e-26
LOC_Os03g58170	1.92821	1.06475e-90
LOC_Os03g58540	2.23972	0.0276652
LOC_Os03g58730	-1.44138	5.28954e-08
LOC_Os03g58850	2.29226	5.13339e-08
LOC_Os03g59290	-1.32861	1.21864e-06
LOC_Os03g59330	-1.20754	1.36152e-06
LOC_Os03g59430	-1.12358	3.20531e-11
LOC_Os03g59570	2.24978	5.62525e-06
LOC_Os03g59880	-1.53905	2.78869e-14
LOC_Os03g60030	7.64016	7.58649e-09
LOC_Os03g60560	1.00196	1.46883e-37
LOC_Os03g60580	1.50923	6.49615e-20
LOC_Os03g61010	1.99861	2.14225e-41
LOC_Os03g61270	1.35209	4.73758e-16
LOC_Os03g61310	3.58333	0.0486967
LOC_Os03g61500	-1.57338	6.553e-38
LOC_Os03g62810	7.14852	3.31627e-10
LOC_Os03g63230	-3.60348	0.0480684
LOC_Os03g63310	-1.42118	0.0080165
LOC_Os03g63620	-1.97493	4.17772e-07
LOC_Os03g63870	-1.77703	6.96282e-06
LOC_Os03g63930	-1.04876	0.00429743
LOC_Os03g64415	-1.04486	0.00629735
LOC_Os04g01330	7.69828	1.98101e-135
LOC_Os04g01470	-2.33044	4.40266e-45
LOC_Os04g01740	2.93397	4.15885e-37
LOC_Os04g01760	5.54969	0.00345371
LOC_Os04g01850	3.54485	0.00237988
LOC_Os04g01910	1.02693	1.53398e-06
LOC_Os04g01950	1.1944	9.15183e-53
LOC_Os04g02960	-2.17699	0.00109795
LOC_Os04g02980	-1.74133	0.00117938
LOC_Os04g03210	-4.09331	0.0459327
LOC_Os04g03660	-1.48418	2.86477e-08
LOC_Os04g03920	-1.17538	4.28818e-10
LOC_Os04g04390	-1.25498	8.1093e-32
LOC_Os04g04750	1.6827	2.44535e-09
LOC_Os04g05010	1.10202	4.31724e-09
LOC_Os04g05340	4.90488	0.0277802
LOC_Os04g05470	-1.33419	1.63632e-06
LOC_Os04g06520	-1.33784	4.07488e-31
LOC_Os04g07860	1.67528	0.000279823
LOC_Os04g08190	-1.67725	2.05015e-05
LOC_Os04g08200	1.52523	0.0486748
LOC_Os04g08370	5.15388	0.00814665
LOC_Os04g08815	-1.05364	3.03008e-07
LOC_Os04g09260	-1.74207	1.55532e-14
LOC_Os04g09570	1.86112	1.22623e-21
LOC_Os04g09580	-1.01704	2.75286e-05
LOC_Os04g09900	-1.22623	1.26976e-129
LOC_Os04g09920	-1.14989	1.44807e-100
LOC_Os04g10000	-1.32695	2.10413e-42
LOC_Os04g10010	-1.65627	7.51524e-131
LOC_Os04g10060	-2.70112	1.40908e-269
LOC_Os04g10160	-1.70715	1.51967e-186
LOC_Os04g10434	1.65283	0.00445321
LOC_Os04g10530	-1.14783	4.15854e-08
LOC_Os04g10569	-1.35835	0.0210194
LOC_Os04g10750	-1.36663	8.82478e-48
LOC_Os04g11030	-1.14016	7.26784e-10
LOC_Os04g11060	-2.57752	0.00178867
LOC_Os04g11400	1.35792	4.74884e-24
LOC_Os04g11440	1.1229	7.8436e-11
LOC_Os04g11770	-7.14704	6.82981e-07
LOC_Os04g11970	3.51776	0.000666804
LOC_Os04g12390	4.64197	0.010575
LOC_Os04g12580	1.95141	0.048848
LOC_Os04g12660	3.2057	2.8065e-05
LOC_Os04g12690	5.86715	0.000503012
LOC_Os04g12890	6.22725	8.61657e-05
LOC_Os04g12900	8.63549	3.89142e-11
LOC_Os04g12960	1.02132	2.97016e-09
LOC_Os04g13260	8.16607	3.33331e-10
LOC_Os04g14140	-1.49616	0.000825113
LOC_Os04g14204	-1.16654	3.6743e-07
LOC_Os04g14410	1.53347	0.000110607
LOC_Os04g14710	-1.10213	1.27163e-10
LOC_Os04g15550	-1.02541	6.86302e-19
LOC_Os04g15580	1.39799	0.00262794
LOC_Os04g15630	5.76159	5.20744e-09
LOC_Os04g15660	-1.04533	3.87746e-07
LOC_Os04g15840	3.81831	5.7723e-05
LOC_Os04g17730	4.27082	0.0294111
LOC_Os04g17740	5.71798	0.000868482
LOC_Os04g17850	-1.81984	0.0108942
LOC_Os04g18530	6.33526	4.37506e-05
LOC_Os04g18570	7.56751	4.42479e-08
LOC_Os04g18800	6.26462	6.42852e-05
LOC_Os04g19260	-2.36036	0.00319365
LOC_Os04g19540	8.0556	2.55156e-09
LOC_Os04g19670	1.39053	0.000132575
LOC_Os04g20070	1.6695	0.00960806
LOC_Os04g20164	-1.23635	3.48535e-12
LOC_Os04g20210	-1.06289	2.40784e-07
LOC_Os04g20320	1.34198	0.00574414
LOC_Os04g20930	3.00708	0.0317157
LOC_Os04g21580	-1.14737	7.67234e-17
LOC_Os04g21890	1.12642	0.0140861
LOC_Os04g22080	-2.11719	7.11573e-218
LOC_Os04g22120	2.23396	0.00457962
LOC_Os04g22270	-1.02093	3.28052e-06
LOC_Os04g22380	-1.12535	0.00425202
LOC_Os04g22470	-2.01098	0.000228447
LOC_Os04g22720	-2.19569	5.10468e-08
LOC_Os04g23040	-1.34935	4.66948e-08
LOC_Os04g23140	-1.11089	5.40417e-68
LOC_Os04g23600	-1.02274	0.0230844
LOC_Os04g23630	-1.7008	0.0036851
LOC_Os04g23720	-1.22511	0.00993392
LOC_Os04g24220	-1.55673	0.0306442
LOC_Os04g24294	-1.23623	9.40497e-11
LOC_Os04g24300	-1.17638	0.00115163
LOC_Os04g24340	6.16039	0.000124871
LOC_Os04g24770	6.23167	9.88776e-05
LOC_Os04g25060	-1.17754	3.59832e-47
LOC_Os04g25650	2.06137	3.26258e-72
LOC_Os04g25784	1.26949	3.24978e-14
LOC_Os04g25900	7.72611	4.83177e-09
LOC_Os04g25960	2.48053	0.00432369
LOC_Os04g25990	1.98802	6.27116e-35
LOC_Os04g26240	5.66048	0.0011254
LOC_Os04g26320	6.46473	2.75194e-05
LOC_Os04g26360	4.82744	0.0299738
LOC_Os04g26550	7.72974	1.38316e-08
LOC_Os04g26590	3.1919	2.68248e-06
LOC_Os04g26920	-1.23213	7.17444e-05
LOC_Os04g27060	1.43676	1.04583e-37
LOC_Os04g27810	1.59627	2.02542e-18
LOC_Os04g28210	-1.78387	0.000820692
LOC_Os04g28250	1.88123	3.80982e-50
LOC_Os04g28420	2.05574	7.10401e-27
LOC_Os04g28780	-1.16506	1.30578e-21
LOC_Os04g29090	1.40946	0.0481357
LOC_Os04g29580	4.45914	9.1237e-13
LOC_Os04g29990	3.67635	2.66649e-13
LOC_Os04g30160	2.55069	2.29698e-06
LOC_Os04g30240	-1.21843	2.79571e-25
LOC_Os04g30250	-1.77475	7.5895e-16
LOC_Os04g30330	1.65345	0.00584563
LOC_Os04g30420	1.43686	5.41601e-15
LOC_Os04g30610	3.81044	0.00678915
LOC_Os04g30690	2.89591	0.0135484
LOC_Os04g31220	-6.93408	1.36672e-05
LOC_Os04g31710	2.85227	1.67705e-15
LOC_Os04g31804	1.32227	8.89665e-14
LOC_Os04g32080	-1.31096	2.32844e-10
LOC_Os04g32510	1.72128	0.0197082
LOC_Os04g32760	-1.15747	0.0261603
LOC_Os04g32770	-1.35471	0.000725947
LOC_Os04g33150	1.80661	8.13107e-18
LOC_Os04g33450	1.68074	0.0163758
LOC_Os04g33670	1.43553	0.0135887
LOC_Os04g33920	1.06652	1.33705e-07
LOC_Os04g34010	-2.20716	1.58236e-05
LOC_Os04g34220	5.21767	0.00945648
LOC_Os04g34240	-1.21665	9.37726e-06
LOC_Os04g34270	-1.08783	0.00269136
LOC_Os04g34390	-1.39239	3.07847e-09
LOC_Os04g34699	-1.32591	0.0303719
LOC_Os04g34870	7.12154	6.57586e-07
LOC_Os04g34880	4.54056	4.24647e-12
LOC_Os04g35160	-1.47633	6.51696e-37
LOC_Os04g35210	3.39999	2.66233e-07
LOC_Os04g35420	1.1632	0.0284573
LOC_Os04g35640	3.8534	0.0243443
LOC_Os04g36720	1.58305	0.000154652
LOC_Os04g38290	1.524	4.29237e-10
LOC_Os04g38400	2.04975	0.0105155
LOC_Os04g38560	2.21938	0.000320415
LOC_Os04g38720	1.11567	4.56117e-33
LOC_Os04g39780	-1.73796	0.000130054
LOC_Os04g40460	5.65792	2.58603e-11
LOC_Os04g40730	1.33175	1.59749e-07
LOC_Os04g41110	1.37759	9.3499e-19
LOC_Os04g41238	-1.21651	6.47057e-07
LOC_Os04g41710	1.69523	0.0453985
LOC_Os04g42590	-4.71323	0.0405548
LOC_Os04g42950	1.69038	4.77646e-17
LOC_Os04g43200	1.97811	2.00889e-05
LOC_Os04g43780	6.26719	6.24178e-05
LOC_Os04g43840	-1.07156	0.000290497
LOC_Os04g43940	-3.85326	0.0201872
LOC_Os04g44100	1.22045	2.28773e-07
LOC_Os04g44510	1.14926	2.83097e-94
LOC_Os04g45220	-1.34715	6.99371e-17
LOC_Os04g45270	1.57271	1.08018e-41
LOC_Os04g45340	1.27114	0.000159539
LOC_Os04g45460	1.06048	9.06769e-09
LOC_Os04g45480	1.71708	2.40606e-31
LOC_Os04g45810	1.68572	3.63252e-51
LOC_Os04g45920	1.10153	5.35363e-06
LOC_Os04g46140	3.56663	0.00062497
LOC_Os04g46630	1.01172	0.000159685
LOC_Os04g47170	1.3431	0.000349002
LOC_Os04g47320	-1.38468	3.32203e-13
LOC_Os04g47660	1.97286	0.00457591
LOC_Os04g47670	2.33205	7.91518e-12
LOC_Os04g47720	-1.1862	0.0150315
LOC_Os04g48230	1.04935	3.7543e-30
LOC_Os04g48416	1.34569	0.00886443
LOC_Os04g49450	1.0645	5.02119e-25
LOC_Os04g49550	1.48552	4.54884e-83
LOC_Os04g49980	2.09362	1.40643e-15
LOC_Os04g50680	1.05753	0.000832029
LOC_Os04g50770	1.10836	0.000851877
LOC_Os04g50930	2.3312	1.85363e-08
LOC_Os04g51009	-1.1215	6.18191e-07
LOC_Os04g51030	-1.03818	8.97288e-12
LOC_Os04g51130	1.04114	2.02071e-08
LOC_Os04g51140	1.28812	1.00141e-13
LOC_Os04g51280	1.05369	5.50325e-11
LOC_Os04g51450	1.49167	8.52533e-08
LOC_Os04g51460	1.92901	0.0171253
LOC_Os04g51480	8.81744	1.11801e-11
LOC_Os04g51520	2.34163	4.47277e-05
LOC_Os04g51840	2.99014	0.011785
LOC_Os04g51930	-1.4344	0.0312224
LOC_Os04g51980	1.81682	0.00979047
LOC_Os04g52210	6.97689	7.19628e-28
LOC_Os04g52230	3.56653	6.4138e-46
LOC_Os04g52590	-1.78325	1.67565e-16
LOC_Os04g52606	-1.42437	6.86669e-26
LOC_Os04g52630	-1.49551	1.55028e-27
LOC_Os04g52660	-1.11555	5.62441e-23
LOC_Os04g52720	3.16207	4.83865e-210
LOC_Os04g52750	2.90946	1.45602e-05
LOC_Os04g52770	-1.23716	9.82096e-32
LOC_Os04g52980	-1.51546	0.0130277
LOC_Os04g53000	-1.31799	0.00680504
LOC_Os04g53080	2.80982	0.0291408
LOC_Os04g53130	4.51126	6.17212e-09
LOC_Os04g53150	-1.15628	0.00110144
LOC_Os04g53350	1.72092	7.10993e-43
LOC_Os04g53840	-1.02681	0.000365862
LOC_Os04g53860	1.27328	0.00313016
LOC_Os04g53950	1.19879	0.0121259
LOC_Os04g53980	8.32004	1.68522e-09
LOC_Os04g54140	-1.08712	1.15882e-07
LOC_Os04g54250	-3.16519	0.038985
LOC_Os04g54390	1.27153	1.08685e-05
LOC_Os04g54590	1.07046	0.0106348
LOC_Os04g54620	1.18445	1.50627e-07
LOC_Os04g55440	1.88541	6.65805e-06
LOC_Os04g55500	-1.09216	1.47151e-27
LOC_Os04g55570	1.52281	0.00474532
LOC_Os04g56210	4.81655	0.0271487
LOC_Os04g56309	1.30121	0.0111041
LOC_Os04g56470	1.04235	5.82483e-39
LOC_Os04g56950	1.07276	0.000370222
LOC_Os04g57430	1.07327	8.70816e-16
LOC_Os04g57840	3.74826	0.00436956
LOC_Os04g58050	-1.73753	7.5788e-12
LOC_Os04g58700	1.20162	1.90939e-05
LOC_Os04g58760	1.15736	1.46936e-19
LOC_Os04g59160	-1.41213	1.9041e-16
LOC_Os04g59200	-2.11669	2.97801e-34
LOC_Os04g59540	1.92245	0.0413438
LOC_Os05g01010	1.62818	1.15255e-07
LOC_Os05g01100	1.50189	0.0260978
LOC_Os05g01256	1.64025	0.0325053
LOC_Os05g02070	1.22007	1.6364e-14
LOC_Os05g02310	-1.00808	0.00136156
LOC_Os05g02760	1.49246	1.00169e-41
LOC_Os05g02900	1.35062	3.58072e-06
LOC_Os05g03370	4.6591	1.15055e-22
LOC_Os05g03400	2.28424	0.00247041
LOC_Os05g03440	1.3253	0.00568313
LOC_Os05g03810	9.41311	1.571e-13
LOC_Os05g04450	1.51355	3.24351e-05
LOC_Os05g04710	-1.3872	0.016353
LOC_Os05g04750	1.7365	0.0409227
LOC_Os05g05080	1.53593	6.81713e-23
LOC_Os05g05100	2.59764	1.81215e-16
LOC_Os05g05110	1.55626	0.025027
LOC_Os05g05290	-1.45111	0.014181
LOC_Os05g05390	1.09483	1.51534e-08
LOC_Os05g05490	-1.10838	0.022749
LOC_Os05g05630	-2.26745	4.42247e-07
LOC_Os05g05670	-1.38327	2.59029e-118
LOC_Os05g05850	5.96191	0.000399586
LOC_Os05g05880	-1.41514	0.000142076
LOC_Os05g05930	3.58475	3.46469e-10
LOC_Os05g06140	-1.3204	0.0254752
LOC_Os05g06300	-1.51641	0.000468686
LOC_Os05g06490	1.18346	5.76556e-13
LOC_Os05g06630	-1.01017	8.35217e-20
LOC_Os05g06790	5.21801	4.79146e-07
LOC_Os05g07080	-1.60905	0.00124058
LOC_Os05g07120	1.11094	5.08353e-37
LOC_Os05g07420	-1.3255	0.00690197
LOC_Os05g07470	5.55343	0.00169994
LOC_Os05g07880	8.25243	6.62131e-34
LOC_Os05g07890	2.02214	0.0321032
LOC_Os05g07920	-3.22469	0.0310608
LOC_Os05g08390	-1.03633	8.00291e-07
LOC_Os05g08450	2.38597	1.40102e-13
LOC_Os05g08510	6.57918	1.30066e-05
LOC_Os05g08554	1.37829	1.19151e-05
LOC_Os05g08800	1.23386	0.00279354
LOC_Os05g08830	-1.50126	4.09465e-16
LOC_Os05g08890	4.23143	5.22052e-17
LOC_Os05g08910	2.51046	2.09387e-30
LOC_Os05g09660	-2.24647	4.41005e-05
LOC_Os05g10650	-1.1129	4.26939e-23
LOC_Os05g11005	10.4026	7.03989e-17
LOC_Os05g11064	-1.10715	0.00222045
LOC_Os05g11070	-2.02985	5.98011e-06
LOC_Os05g12030	-1.76588	2.59061e-05
LOC_Os05g12040	-1.55569	3.01422e-48
LOC_Os05g12360	-1.70061	0.00922331
LOC_Os05g12450	-1.73353	8.31207e-06
LOC_Os05g12550	-1.48419	0.0197143
LOC_Os05g13900	1.80774	2.57137e-29
LOC_Os05g13940	1.70924	2.27537e-35
LOC_Os05g13970	-1.3165	1.15715e-39
LOC_Os05g13990	-3.0511	0.0412266
LOC_Os05g14580	-1.78786	4.59377e-05
LOC_Os05g15630	1.44455	2.56833e-09
LOC_Os05g15850	3.13147	6.09469e-08
LOC_Os05g15880	3.46112	5.88377e-80
LOC_Os05g16054	1.27006	0.00184297
LOC_Os05g16315	2.3918	0.000595538
LOC_Os05g16430	-1.78855	2.54409e-14
LOC_Os05g17340	4.70895	0.0352065
LOC_Os05g19750	4.9807	0.000224192
LOC_Os05g20100	1.73979	9.45505e-17
LOC_Os05g20660	4.94154	0.00393659
LOC_Os05g21120	3.9904	0.00149884
LOC_Os05g23240	4.61298	0.0447021
LOC_Os05g23250	5.49721	0.00227893
LOC_Os05g23260	9.26264	2.46355e-13
LOC_Os05g24150	-1.13427	0.0405907
LOC_Os05g24660	-1.53318	8.8163e-09
LOC_Os05g25080	9.19958	1.06314e-12
LOC_Os05g25150	-1.18453	1.81592e-12
LOC_Os05g25400	-1.52432	2.73289e-11
LOC_Os05g25430	3.52723	1.11114e-48
LOC_Os05g25480	1.06769	0.00437317
LOC_Os05g25650	-1.10476	1.62809e-05
LOC_Os05g26070	-1.10207	1.68429e-10
LOC_Os05g27650	4.61298	0.0447021
LOC_Os05g27680	-1.27607	0.000191106
LOC_Os05g28520	1.00526	0.0149922
LOC_Os05g29676	1.0534	5.29479e-26
LOC_Os05g29880	2.11887	1.1803e-05
LOC_Os05g30080	-3.60348	0.0480684
LOC_Os05g30540	3.85944	0.0193708
LOC_Os05g30570	1.58503	0.0409227
LOC_Os05g30640	-1.15749	1.17178e-05
LOC_Os05g30680	-1.19512	8.47981e-05
LOC_Os05g30720	-1.47641	5.48705e-06
LOC_Os05g30730	-1.71789	0.0169427
LOC_Os05g30890	-1.80781	0.00441365
LOC_Os05g31610	4.38797	6.96122e-06
LOC_Os05g31670	2.35389	1.60362e-50
LOC_Os05g31970	1.21372	2.18093e-15
LOC_Os05g32290	-3.5105	0.000386281
LOC_Os05g32640	-2.6506	0.021936
LOC_Os05g32980	-1.24531	0.000509765
LOC_Os05g33090	6.26511	6.31674e-05
LOC_Os05g33120	-1.72229	0.00582086
LOC_Os05g33140	2.60572	0.0067878
LOC_Os05g33160	-1.86782	0.000135631
LOC_Os05g33370	-2.87748	0.0169693
LOC_Os05g33630	-1.01796	1.8673e-08
LOC_Os05g34140	5.49218	0.00220173
LOC_Os05g34150	1.19094	0.000309085
LOC_Os05g34854	-1.83784	0.0171643
LOC_Os05g35290	-1.19565	1.47306e-95
LOC_Os05g35520	1.11157	2.71665e-16
LOC_Os05g36040	3.5184	3.52152e-09
LOC_Os05g36994	-1.0528	1.55715e-23
LOC_Os05g37060	1.41395	3.86161e-118
LOC_Os05g37340	1.26958	0.0430336
LOC_Os05g37520	1.0112	1.15843e-17
LOC_Os05g38290	1.22172	6.25564e-08
LOC_Os05g38350	1.2302	1.63764e-05
LOC_Os05g38500	1.27801	8.56426e-09
LOC_Os05g38530	2.2675	5.71127e-224
LOC_Os05g38984	-1.16579	0.0373966
LOC_Os05g39120	1.27515	0.0336117
LOC_Os05g39250	2.00507	1.0374e-15
LOC_Os05g39580	-1.04254	5.08982e-21
LOC_Os05g39790	2.59703	3.57299e-06
LOC_Os05g39860	1.40487	0.0193427
LOC_Os05g40630	1.37257	0.00624572
LOC_Os05g40850	2.561	4.82007e-21
LOC_Os05g40910	-1.14983	5.47469e-05
LOC_Os05g41050	-4.09234	0.0443929
LOC_Os05g41380	2.42032	0.0325359
LOC_Os05g41490	1.4429	4.31754e-12
LOC_Os05g42448	-1.22291	0.00214616
LOC_Os05g43100	-2.61247	7.39989e-16
LOC_Os05g43110	-1.15023	0.0177928
LOC_Os05g43174	-1.2563	4.42245e-05
LOC_Os05g43880	2.86744	2.18191e-72
LOC_Os05g43930	8.52249	8.73732e-11
LOC_Os05g44210	1.05979	2.14292e-16
LOC_Os05g44340	2.90608	1.28547e-176
LOC_Os05g44620	4.34926	2.20987e-09
LOC_Os05g44900	1.23514	1.63159e-22
LOC_Os05g45680	-1.09373	0.0176947
LOC_Os05g45875	1.00104	0.0451953
LOC_Os05g46370	-1.712	4.33385e-18
LOC_Os05g46480	3.27439	1.08375e-287
LOC_Os05g46630	-1.00739	8.79501e-06
LOC_Os05g46690	-1.53632	0.0123807
LOC_Os05g46750	1.33339	6.79977e-21
LOC_Os05g46790	-2.18861	3.67738e-07
LOC_Os05g46830	-1.85446	9.89998e-12
LOC_Os05g46840	-2.19307	8.14535e-35
LOC_Os05g46845	7.11829	3.5976e-24
LOC_Os05g46920	-1.20456	2.23737e-09
LOC_Os05g46950	-1.63329	1.11966e-05
LOC_Os05g47520	2.49996	6.89662e-05
LOC_Os05g47730	2.85069	2.32816e-15
LOC_Os05g47750	1.15709	2.57922e-06
LOC_Os05g47840	-1.04405	0.0113097
LOC_Os05g47940	2.28906	2.35229e-08
LOC_Os05g48680	-1.00505	0.00161653
LOC_Os05g48790	-1.09493	4.54551e-07
LOC_Os05g48810	1.21148	2.38707e-70
LOC_Os05g49120	-1.00474	0.000292281
LOC_Os05g49164	-1.24042	0.0184118
LOC_Os05g49370	1.4016	9.58888e-08
LOC_Os05g49480	4.11084	0.0473282
LOC_Os05g50090	1.72607	1.94019e-75
LOC_Os05g50270	3.14795	0.0166332
LOC_Os05g50530	6.49082	2.09686e-05
LOC_Os05g50570	1.39167	1.24032e-05
LOC_Os05g50700	1.90604	3.70602e-10
LOC_Os05g50750	-1.02591	1.20196e-17
LOC_Os05g50950	1.20547	0.0159092
LOC_Os05g51050	-1.07144	0.0178004
LOC_Os05g51110	1.82032	1.226e-33
LOC_Os05g51160	1.10913	1.24855e-11
LOC_Os05g51300	-1.31555	3.15695e-06
LOC_Os05g51520	1.00008	1.34115e-30
LOC_Os06g02410	1.9402	1.23745e-10
LOC_Os06g03320	4.61298	0.0447021
LOC_Os06g04240	1.40223	2.98833e-32
LOC_Os06g04699	1.97481	3.20934e-10
LOC_Os06g04920	-1.35994	2.0195e-11
LOC_Os06g05410	1.19299	3.08325e-29
LOC_Os06g05470	1.0386	7.93377e-20
LOC_Os06g06490	1.13541	4.60529e-48
LOC_Os06g06610	2.29327	0.0118251
LOC_Os06g07040	1.01551	1.5558e-09
LOC_Os06g07220	1.89495	5.29748e-18
LOC_Os06g07250	-1.3126	2.44769e-180
LOC_Os06g07300	2.53578	8.02405e-23
LOC_Os06g07330	-2.37704	3.88776e-15
LOC_Os06g08032	-1.05295	0.00762114
LOC_Os06g08060	-1.92289	0.0488969
LOC_Os06g08880	-1.73547	4.03749e-06
LOC_Os06g09020	-1.09472	2.79837e-31
LOC_Os06g09230	-2.36312	0.00016326
LOC_Os06g09560	1.97019	5.71664e-37
LOC_Os06g10070	1.42491	0.000945874
LOC_Os06g10100	-1.16946	0.00014335
LOC_Os06g10360	1.2685	0.030735
LOC_Os06g10420	-1.24916	0.00632669
LOC_Os06g10870	1.83798	4.54172e-07
LOC_Os06g10880	1.91161	4.09088e-41
LOC_Os06g11030	1.68753	9.71449e-58
LOC_Os06g11200	-1.191	1.35358e-82
LOC_Os06g11230	-1.4543	3.25501e-13
LOC_Os06g11240	7.46364	1.20402e-74
LOC_Os06g11270	4.93932	4.05672e-06
LOC_Os06g11280	1.14136	0.00390197
LOC_Os06g11660	1.13888	1.68719e-23
LOC_Os06g11812	-1.41323	9.79094e-07
LOC_Os06g12170	-1.56977	2.81276e-23
LOC_Os06g12290	1.32527	1.22162e-07
LOC_Os06g12410	1.29323	1.60521e-06
LOC_Os06g12470	6.6275	1.69606e-12
LOC_Os06g13050	1.62855	7.20399e-23
LOC_Os06g13200	1.35674	0.0355825
LOC_Os06g13210	-1.04495	1.74416e-17
LOC_Os06g13310	6.03554	0.00020099
LOC_Os06g13320	1.02832	0.00251023
LOC_Os06g13670	-1.10504	2.7495e-05
LOC_Os06g13720	1.68434	3.89387e-09
LOC_Os06g13880	-1.65594	0.000537467
LOC_Os06g14260	1.03291	1.57921e-08
LOC_Os06g14400	-1.05141	6.97542e-32
LOC_Os06g14460	1.08371	0.00111719
LOC_Os06g14630	1.33597	0.000373286
LOC_Os06g15570	-1.66005	8.43391e-20
LOC_Os06g16140	-1.69604	0.0132378
LOC_Os06g16160	-1.33496	8.86652e-20
LOC_Os06g16170	1.10564	6.8379e-05
LOC_Os06g16200	1.42793	0.00804154
LOC_Os06g16300	-1.43961	2.07274e-08
LOC_Os06g16350	1.66873	7.81507e-16
LOC_Os06g16470	2.71238	0.000164727
LOC_Os06g16640	4.74436	1.76443e-15
LOC_Os06g17250	1.30429	0.0184637
LOC_Os06g17260	1.12627	0.000101244
LOC_Os06g17900	-1.10669	5.69879e-06
LOC_Os06g17970	-1.1241	1.15745e-09
LOC_Os06g18010	-1.73853	2.83435e-12
LOC_Os06g18020	-1.17451	5.77168e-06
LOC_Os06g18150	1.78633	1.79618e-05
LOC_Os06g18780	-2.84641	4.44385e-07
LOC_Os06g18790	-2.2697	0.0115357
LOC_Os06g18850	-1.37931	9.09274e-10
LOC_Os06g19130	6.81386	3.57631e-06
LOC_Os06g19140	1.57748	0.000181669
LOC_Os06g19160	-1.3747	0.00721893
LOC_Os06g20440	-1.41226	0.0306398
LOC_Os06g20480	-1.59173	7.02048e-05
LOC_Os06g20879	-1.04694	0.00236456
LOC_Os06g20900	1.90228	1.471e-10
LOC_Os06g20960	4.59828	2.95408e-27
LOC_Os06g21570	4.0498	0.0114437
LOC_Os06g21730	-1.59606	0.000271817
LOC_Os06g21820	-1.51518	6.75113e-52
LOC_Os06g21890	-1.24279	5.08236e-11
LOC_Os06g21910	4.89904	0.00447971
LOC_Os06g22050	1.13529	4.62624e-07
LOC_Os06g22460	7.42104	2.77727e-08
LOC_Os06g22560	5.6952	4.21362e-06
LOC_Os06g23114	-1.02106	2.28915e-19
LOC_Os06g23140	-1.55106	0.0182181
LOC_Os06g23170	-1.88013	1.68523e-07
LOC_Os06g23190	-1.2903	3.38462e-08
LOC_Os06g23870	-1.22081	3.83266e-86
LOC_Os06g24070	1.04299	5.18567e-05
LOC_Os06g24840	-4.30362	0.0264321
LOC_Os06g24910	-1.54815	8.2015e-10
LOC_Os06g24990	10.8935	4.45213e-44
LOC_Os06g25010	3.53297	0
LOC_Os06g25250	1.1459	9.68544e-05
LOC_Os06g25260	-1.41547	0.00130612
LOC_Os06g26010	7.57694	4.79738e-08
LOC_Os06g27400	1.57446	0.0030365
LOC_Os06g27900	-1.04779	0.00640868
LOC_Os06g28530	-2.07826	0.00114549
LOC_Os06g28670	2.1168	0.00416464
LOC_Os06g29220	1.11044	0.0315842
LOC_Os06g29350	-1.02446	0.000242082
LOC_Os06g29490	5.08059	0.00239711
LOC_Os06g29844	1.28626	6.03062e-06
LOC_Os06g29900	1.57765	0.00204318
LOC_Os06g29950	1.69746	2.19536e-23
LOC_Os06g30090	2.30694	0.0321168
LOC_Os06g30370	1.63914	2.10924e-18
LOC_Os06g30430	4.66642	0.000954754
LOC_Os06g30500	2.10773	2.70721e-07
LOC_Os06g30640	1.20063	0.000652227
LOC_Os06g30940	-1.10571	0.0119006
LOC_Os06g31890	8.19889	9.72337e-14
LOC_Os06g31960	3.70961	8.97299e-06
LOC_Os06g32840	-1.01914	0.0255196
LOC_Os06g32960	-2.10696	0.00919108
LOC_Os06g33080	-1.23133	4.54527e-13
LOC_Os06g33090	3.14436	0.00216368
LOC_Os06g33240	7.49001	7.22375e-08
LOC_Os06g33940	1.69157	4.26984e-48
LOC_Os06g34180	2.58268	0.000110116
LOC_Os06g34830	2.51084	0.000229878
LOC_Os06g34840	1.3004	0.00392015
LOC_Os06g34960	-1.8229	1.86789e-10
LOC_Os06g34970	-1.95358	0.00072352
LOC_Os06g35165	8.08016	2.6487e-13
LOC_Os06g35480	-1.16127	0.0153938
LOC_Os06g35960	2.30544	9.83251e-26
LOC_Os06g36040	1.08875	0.0119881
LOC_Os06g36150	-1.93224	0.00120045
LOC_Os06g36210	4.52479	0.0157633
LOC_Os06g36890	-1.09853	0.036586
LOC_Os06g36930	1.16138	0.00275792
LOC_Os06g37140	1.12601	3.66508e-21
LOC_Os06g37300	-2.05427	3.87017e-98
LOC_Os06g37490	4.99222	0.00364695
LOC_Os06g37510	1.13601	0.00618873
LOC_Os06g38120	-1.898	3.8683e-24
LOC_Os06g38580	-2.26022	2.71991e-07
LOC_Os06g38590	-1.84232	1.27327e-05
LOC_Os06g38640	-3.13759	5.55578e-10
LOC_Os06g38650	-1.37552	1.50424e-05
LOC_Os06g38660	-1.67516	1.21439e-73
LOC_Os06g38710	-2.1848	7.37793e-07
LOC_Os06g38730	-1.61488	3.71562e-22
LOC_Os06g39480	1.08478	1.80206e-09
LOC_Os06g39780	-1.59967	4.19118e-13
LOC_Os06g39880	1.22997	3.97967e-24
LOC_Os06g39960	1.23025	0.040161
LOC_Os06g40070	-1.10614	0.0258891
LOC_Os06g40240	-1.0019	5.56551e-08
LOC_Os06g40530	6.30103	6.26998e-05
LOC_Os06g41240	-1.19966	9.16695e-12
LOC_Os06g41670	-1.26427	8.47745e-17
LOC_Os06g41910	3.1978	0.00102536
LOC_Os06g42090	6.68246	1.08296e-05
LOC_Os06g42370	4.82434	0.0281262
LOC_Os06g43080	-1.90443	1.12954e-13
LOC_Os06g43180	1.84667	0.00255227
LOC_Os06g43470	-1.519	0.0382657
LOC_Os06g43910	1.56773	0.0228128
LOC_Os06g44800	3.19836	5.15762e-08
LOC_Os06g45040	1.58064	0.00112448
LOC_Os06g45184	1.07954	3.73534e-28
LOC_Os06g46160	1.2761	3.68206e-20
LOC_Os06g46250	1.08572	1.99199e-05
LOC_Os06g46350	1.04498	1.09667e-08
LOC_Os06g46434	6.19807	2.35654e-07
LOC_Os06g46910	1.58991	2.83994e-09
LOC_Os06g46970	1.88435	4.19638e-08
LOC_Os06g47360	3.81394	0.0297792
LOC_Os06g47640	1.36373	5.47263e-08
LOC_Os06g47710	1.00429	0.00777082
LOC_Os06g47770	1.37887	7.25316e-09
LOC_Os06g47800	1.1031	4.8578e-09
LOC_Os06g47820	2.10926	1.05491e-07
LOC_Os06g47850	1.17101	2.26062e-19
LOC_Os06g47930	1.76637	5.15784e-13
LOC_Os06g48200	2.21096	1.73273e-10
LOC_Os06g48240	1.64512	3.67626e-06
LOC_Os06g48560	1.43556	0.040469
LOC_Os06g48650	1.24092	2.90697e-14
LOC_Os06g49380	-1.21191	0.00152017
LOC_Os06g49450	1.40971	4.12181e-06
LOC_Os06g49760	1.82626	2.43379e-96
LOC_Os06g49770	1.50908	0.00472281
LOC_Os06g49920	-1.52489	3.83082e-12
LOC_Os06g49930	-1.33273	5.92369e-07
LOC_Os06g49940	-1.18851	1.67891e-05
LOC_Os06g50420	-1.33039	3.71914e-13
LOC_Os06g50450	8.1036	2.28686e-09
LOC_Os06g50490	-1.24401	1.80509e-13
LOC_Os06g50510	-1.00431	2.72368e-06
LOC_Os06g50530	-2.36331	0.0146787
LOC_Os06g50580	-1.22595	1.89948e-18
LOC_Os06g50630	8.8517	1.88936e-11
LOC_Os06g50650	-1.44054	1.40555e-12
LOC_Os06g50670	-1.00589	1.91512e-22
LOC_Os06g50706	10.0931	0.0484042
LOC_Os06g50830	-1.2077	5.54033e-25
LOC_Os06g51050	-1.05588	5.98404e-45
LOC_Os06g51260	1.38525	2.87599e-49
LOC_Os06g51380	-1.04344	1.29239e-06
LOC_Os06g51530	-1.16994	0.00104841
LOC_Os07g01370	1.21704	4.83089e-06
LOC_Os07g01770	1.39888	2.28977e-09
LOC_Os07g01810	1.10928	5.53798e-13
LOC_Os07g01890	1.88175	1.64634e-15
LOC_Os07g02550	-1.74693	0.000257401
LOC_Os07g02580	-1.61823	0.00725232
LOC_Os07g02610	-1.10159	5.60423e-08
LOC_Os07g02630	-1.68059	1.80034e-17
LOC_Os07g02660	-1.36662	0.0119187
LOC_Os07g02690	1.18192	0.0280154
LOC_Os07g02850	1.20845	2.69816e-06
LOC_Os07g02880	-1.24248	2.24408e-07
LOC_Os07g02920	1.72432	0.00444416
LOC_Os07g02930	3.13993	5.66103e-10
LOC_Os07g03040	3.43177	1.63063e-17
LOC_Os07g03200	-1.75762	0.00636656
LOC_Os07g03288	-1.78067	6.75893e-163
LOC_Os07g03319	-1.61467	7.54669e-94
LOC_Os07g03377	-1.78067	6.75893e-163
LOC_Os07g03409	-1.49715	5.12188e-58
LOC_Os07g03467	-1.86216	2.59558e-32
LOC_Os07g03580	-1.94256	2.38394e-140
LOC_Os07g03590	-1.17899	6.36031e-30
LOC_Os07g03670	-6.09211	0.000136983
LOC_Os07g03690	3.05326	1.25795e-05
LOC_Os07g03700	2.11273	4.44771e-05
LOC_Os07g03860	-1.28986	0.0029884
LOC_Os07g03870	-1.98195	1.21747e-84
LOC_Os07g03940	-6.99457	4.38993e-07
LOC_Os07g03960	-1.01778	5.33492e-16
LOC_Os07g03970	-3.17684	8.78779e-09
LOC_Os07g04010	-2.28243	0.000153113
LOC_Os07g04820	1.58158	1.10069e-26
LOC_Os07g04930	1.77724	9.40363e-09
LOC_Os07g04950	1.91281	0.00329792
LOC_Os07g05365	1.90342	0.0268902
LOC_Os07g05420	-1.38796	1.97754e-05
LOC_Os07g05440	-1.55149	3.04139e-13
LOC_Os07g05490	5.23495	0.00689627
LOC_Os07g05510	5.08857	0.0125194
LOC_Os07g05680	5.23341	0.00606609
LOC_Os07g05700	2.28327	6.07748e-15
LOC_Os07g05830	1.76654	2.29936e-81
LOC_Os07g05840	-2.61403	6.97064e-09
LOC_Os07g05850	-2.94569	0.000745929
LOC_Os07g06390	2.66888	1.76398e-07
LOC_Os07g06530	-1.41675	2.79137e-06
LOC_Os07g06720	7.19755	3.97154e-07
LOC_Os07g06834	-1.34554	0.00476167
LOC_Os07g06960	-1.53308	0.0332107
LOC_Os07g07030	-1.01308	5.21856e-09
LOC_Os07g07150	1.65771	1.59691e-05
LOC_Os07g07420	1.10525	0.000957628
LOC_Os07g07719	5.69126	1.09956e-10
LOC_Os07g07770	6.02426	6.80379e-10
LOC_Os07g07790	1.22041	0.0444497
LOC_Os07g07820	-1.04176	8.86804e-06
LOC_Os07g07860	4.1403	0.000803969
LOC_Os07g07920	1.42623	0.00282335
LOC_Os07g08000	1.11717	0.00256905
LOC_Os07g08240	2.01601	0.0405707
LOC_Os07g08360	-1.66036	1.01181e-10
LOC_Os07g09190	-1.64377	3.07099e-123
LOC_Os07g09710	1.04974	0.00366618
LOC_Os07g09814	-1.35581	0.00137694
LOC_Os07g09914	-1.13583	0.000438169
LOC_Os07g10220	3.10197	0.0223396
LOC_Os07g10800	-1.67149	3.52821e-08
LOC_Os07g10810	-1.4168	3.98874e-08
LOC_Os07g10840	1.20846	3.31963e-40
LOC_Os07g10880	2.6194	0.000162217
LOC_Os07g10910	1.2067	0.00749343
LOC_Os07g11040	5.50084	0.00267662
LOC_Os07g11150	2.48182	6.54254e-19
LOC_Os07g11790	-1.93356	4.29029e-27
LOC_Os07g11870	-2.28226	4.72328e-54
LOC_Os07g12390	-1.0289	2.60064e-22
LOC_Os07g12720	1.45383	4.37067e-25
LOC_Os07g12890	-1.21874	1.35606e-15
LOC_Os07g13560	2.6361	0.00274524
LOC_Os07g13800	1.92161	9.43991e-17
LOC_Os07g13870	1.39809	0.00421838
LOC_Os07g13890	1.11386	2.53523e-14
LOC_Os07g14490	3.47809	0.00108744
LOC_Os07g14890	2.00795	9.00651e-06
LOC_Os07g14910	1.38764	4.41839e-15
LOC_Os07g15190	4.14346	0.00852413
LOC_Os07g15270	-1.1379	4.75833e-07
LOC_Os07g15440	-1.87541	2.15165e-05
LOC_Os07g15460	-2.16346	2.92922e-10
LOC_Os07g17184	-2.11809	2.25506e-23
LOC_Os07g17210	-4.36752	0.021555
LOC_Os07g17220	-1.33031	5.05699e-14
LOC_Os07g17230	-1.63403	2.46159e-05
LOC_Os07g17270	-1.57101	5.64614e-05
LOC_Os07g17560	1.1483	7.45127e-08
LOC_Os07g18050	2.09625	3.02083e-163
LOC_Os07g18120	1.5674	9.66251e-22
LOC_Os07g18300	4.2717	6.59577e-05
LOC_Os07g18750	1.25658	3.00352e-26
LOC_Os07g18944	-1.02928	4.04717e-09
LOC_Os07g19000	4.87108	1.00275e-07
LOC_Os07g20164	-1.12466	2.99586e-23
LOC_Os07g20310	1.77983	0.000231838
LOC_Os07g22070	4.94746	0.00362772
LOC_Os07g22080	5.66159	0.00112331
LOC_Os07g23410	1.12126	1.44413e-20
LOC_Os07g23430	-1.40926	4.27828e-42
LOC_Os07g23460	-3.58434	0.0120342
LOC_Os07g23494	1.67449	0.000175741
LOC_Os07g23900	8.42518	1.77443e-10
LOC_Os07g23930	-1.07682	9.06518e-05
LOC_Os07g23980	2.62933	1.8391e-07
LOC_Os07g24000	2.20685	1.40643e-15
LOC_Os07g24070	3.64782	1.004e-06
LOC_Os07g24270	5.23517	0.00617018
LOC_Os07g24830	10.391	3.71812e-33
LOC_Os07g25050	9.63881	6.18537e-38
LOC_Os07g25370	6.86324	3.09414e-06
LOC_Os07g25390	1.20728	2.57909e-13
LOC_Os07g25730	2.28515	2.10924e-18
LOC_Os07g25760	6.94336	3.58642e-06
LOC_Os07g25900	-1.21941	1.60076e-05
LOC_Os07g26100	1.38688	8.72516e-13
LOC_Os07g26490	1.14561	3.40045e-49
LOC_Os07g26550	-1.11115	1.31804e-12
LOC_Os07g26640	2.00127	3.00753e-07
LOC_Os07g26660	1.00458	0.0364093
LOC_Os07g27650	1.05261	0.0415017
LOC_Os07g27770	-1.24169	3.1192e-07
LOC_Os07g27800	5.77019	0.000752605
LOC_Os07g27970	2.05438	1.40691e-05
LOC_Os07g28090	1.13028	0.00395459
LOC_Os07g28644	-1.43707	1.61674e-44
LOC_Os07g28920	4.29289	0.00453674
LOC_Os07g29170	2.87092	0.00118876
LOC_Os07g29470	-2.28638	0.000109117
LOC_Os07g29500	5.57645	2.85012e-08
LOC_Os07g29720	2.56069	4.9019e-05
LOC_Os07g30240	-1.13986	6.658e-16
LOC_Os07g30369	9.21876	1.94626e-12
LOC_Os07g30590	4.72229	0.0333076
LOC_Os07g31070	-1.88751	6.38563e-06
LOC_Os07g31190	-1.29235	2.74292e-11
LOC_Os07g31210	5.15625	0.0122435
LOC_Os07g31244	-1.61828	0.000889548
LOC_Os07g31320	5.61472	0.00145328
LOC_Os07g32650	-1.02691	6.91906e-13
LOC_Os07g32710	7.23691	4.10284e-07
LOC_Os07g32790	1.09824	9.06947e-09
LOC_Os07g33200	-1.08022	0.00854841
LOC_Os07g33440	-1.59239	1.71655e-09
LOC_Os07g33450	6.78107	2.93686e-13
LOC_Os07g33530	5.43564	0.00285389
LOC_Os07g33710	-1.21113	2.4977e-11
LOC_Os07g33720	-1.50558	1.10009e-05
LOC_Os07g33740	-1.34456	6.01095e-09
LOC_Os07g33860	6.80916	1.45935e-30
LOC_Os07g33910	-1.39174	0.0264057
LOC_Os07g34006	-1.67067	3.83648e-09
LOC_Os07g34190	-1.43941	9.56962e-32
LOC_Os07g34260	-1.35073	1.16658e-88
LOC_Os07g34280	-2.75635	2.42991e-56
LOC_Os07g34410	5.07618	0.00220173
LOC_Os07g34420	4.40245	3.93704e-07
LOC_Os07g34550	-1.92337	5.98957e-06
LOC_Os07g34750	-1.11112	7.78147e-05
LOC_Os07g35130	2.23055	4.75188e-21
LOC_Os07g35190	-1.04098	0.000399324
LOC_Os07g35350	-1.43317	1.54853e-89
LOC_Os07g35380	-1.2381	1.54463e-33
LOC_Os07g35500	-1.69151	0.0286302
LOC_Os07g35660	-1.19125	0.00150499
LOC_Os07g35700	-1.49009	6.26592e-17
LOC_Os07g35740	-1.19672	2.25355e-25
LOC_Os07g35770	-1.34185	0.000574331
LOC_Os07g35960	-1.86254	1.60119e-13
LOC_Os07g35979	-1.29026	3.3385e-43
LOC_Os07g36250	1.41242	9.72848e-10
LOC_Os07g36810	1.46653	2.44532e-17
LOC_Os07g37350	1.19529	0.00429057
LOC_Os07g37410	-1.35134	0.00112226
LOC_Os07g37420	-1.39307	1.05661e-06
LOC_Os07g37454	-1.29972	3.41576e-25
LOC_Os07g37510	-1.56945	1.09572e-08
LOC_Os07g37820	1.11375	1.41143e-18
LOC_Os07g38130	1.06324	2.64952e-31
LOC_Os07g38250	-1.39019	1.34469e-10
LOC_Os07g38310	5.86456	0.000564315
LOC_Os07g38630	-1.37183	0.000693368
LOC_Os07g39030	-2.21848	0.000973101
LOC_Os07g39114	-1.13946	5.51329e-05
LOC_Os07g39320	1.12642	1.4592e-30
LOC_Os07g39990	1.72083	4.19397e-07
LOC_Os07g40080	-2.61042	2.17477e-08
LOC_Os07g40380	5.73924	7.47389e-09
LOC_Os07g40640	4.31065	4.60387e-51
LOC_Os07g40850	2.12466	5.01757e-47
LOC_Os07g40860	1.93122	2.57853e-40
LOC_Os07g40870	2.09846	1.34661e-19
LOC_Os07g40890	1.71732	1.16634e-21
LOC_Os07g40974	2.09328	9.38587e-19
LOC_Os07g41060	-2.21714	0.00238606
LOC_Os07g41170	5.27124	2.74689e-18
LOC_Os07g41600	1.7198	9.41778e-87
LOC_Os07g42070	4.73455	4.63731e-12
LOC_Os07g42550	-1.22965	0.00090272
LOC_Os07g42834	1.62442	1.13207e-06
LOC_Os07g42880	-1.1358	8.90089e-08
LOC_Os07g42885	2.23275	0.00199515
LOC_Os07g43120	1.89154	7.82699e-08
LOC_Os07g43140	1.49807	6.32228e-10
LOC_Os07g43240	9.42739	2.10353e-13
LOC_Os07g43510	2.14753	2.67169e-06
LOC_Os07g43604	1.21837	9.62834e-13
LOC_Os07g43740	1.08034	4.8378e-27
LOC_Os07g44160	-1.02384	9.65612e-07
LOC_Os07g44280	1.65674	4.49375e-06
LOC_Os07g44370	1.44467	0.0196444
LOC_Os07g44450	2.08179	0.0346584
LOC_Os07g44499	1.03953	0.0251485
LOC_Os07g44830	2.04228	1.81144e-66
LOC_Os07g44920	4.96932	2.33429e-28
LOC_Os07g44930	4.20444	0.0406808
LOC_Os07g45010	-1.33752	0.0441525
LOC_Os07g45120	-1.15867	0.0119408
LOC_Os07g45260	-1.75697	3.41393e-10
LOC_Os07g45430	6.7393	5.35422e-06
LOC_Os07g45439	5.90211	0.000447171
LOC_Os07g45490	-1.21358	1.10268e-06
LOC_Os07g45510	-1.87244	0.00865616
LOC_Os07g45550	-1.02345	5.31908e-14
LOC_Os07g45560	-1.21136	0.000809189
LOC_Os07g45570	8.72659	3.11618e-23
LOC_Os07g45620	2.67344	0.0262498
LOC_Os07g45660	-5.33115	0.00453913
LOC_Os07g45760	-1.17259	0.0297066
LOC_Os07g46030	2.44811	1.5334e-27
LOC_Os07g46060	2.95744	9.6196e-10
LOC_Os07g46090	6.69911	1.2376e-05
LOC_Os07g46100	5.08947	0.0134388
LOC_Os07g46400	1.24928	6.45445e-12
LOC_Os07g46490	1.28276	0.0109496
LOC_Os07g46830	-1.26389	0.00235043
LOC_Os07g46846	-1.52151	3.61843e-15
LOC_Os07g46920	-1.44144	3.95354e-32
LOC_Os07g46960	1.27598	0.0473766
LOC_Os07g47210	2.52732	2.08689e-06
LOC_Os07g47480	1.05193	9.75203e-07
LOC_Os07g48060	2.0422	1.44588e-83
LOC_Os07g48510	1.05536	3.03649e-37
LOC_Os07g48620	1.00414	0.0188823
LOC_Os07g48830	1.43273	1.19833e-55
LOC_Os07g48890	1.37857	4.65807e-17
LOC_Os07g49090	2.55797	0.0323843
LOC_Os07g49110	1.13425	0.000377224
LOC_Os07g49140	1.08071	0.00202703
LOC_Os08g01150	-1.09175	7.44633e-21
LOC_Os08g01160	1.1135	0.00377797
LOC_Os08g01240	-1.34645	9.03995e-05
LOC_Os08g01280	2.54733	0.0412266
LOC_Os08g01370	4.9151	0.0195473
LOC_Os08g01450	-1.6783	5.93101e-11
LOC_Os08g01510	1.68018	0.0044052
LOC_Os08g01690	1.91944	0.00705251
LOC_Os08g01960	-1.15544	1.57421e-06
LOC_Os08g01970	-1.10558	0.0314202
LOC_Os08g02000	-1.86075	2.58839e-10
LOC_Os08g02030	-1.66959	9.72029e-62
LOC_Os08g02700	-1.26525	6.3705e-56
LOC_Os08g02996	-1.178	1.54611e-43
LOC_Os08g03020	-1.80834	3.63979e-07
LOC_Os08g03070	-1.03842	0.000184597
LOC_Os08g03150	-1.89961	0.00627583
LOC_Os08g03430	1.05067	2.54512e-20
LOC_Os08g03720	6.43092	3.46952e-05
LOC_Os08g03880	-1.51412	2.15033e-09
LOC_Os08g04210	4.71762	0.0326783
LOC_Os08g04300	1.28585	0.00835057
LOC_Os08g05320	-1.20984	3.61564e-23
LOC_Os08g05340	-1.0263	0.00184297
LOC_Os08g05440	-1.37143	5.90998e-09
LOC_Os08g05460	2.63481	6.58244e-11
LOC_Os08g05960	1.52906	2.56391e-14
LOC_Os08g05970	1.09956	0.00112051
LOC_Os08g05980	2.0629	0.00120652
LOC_Os08g06560	5.15813	0.00940679
LOC_Os08g06600	1.29406	0.0214261
LOC_Os08g07080	-1.65126	9.07936e-07
LOC_Os08g07100	-1.93393	6.42766e-17
LOC_Os08g08130	4.27958	5.62278e-15
LOC_Os08g08680	6.9284	1.89376e-06
LOC_Os08g08690	-1.13776	1.47792e-05
LOC_Os08g08760	-1.67101	0.011815
LOC_Os08g08960	1.29828	7.87264e-07
LOC_Os08g09570	6.39737	3.39042e-05
LOC_Os08g10130	-1.62923	0.0261243
LOC_Os08g10244	-1.69246	0.0360439
LOC_Os08g10250	-1.00555	0.00106797
LOC_Os08g10290	-1.08426	6.59729e-42
LOC_Os08g10430	3.76606	9.33988e-45
LOC_Os08g10500	1.02882	8.32698e-32
LOC_Os08g10530	6.23279	8.0841e-05
LOC_Os08g10630	1.15406	7.47389e-09
LOC_Os08g10760	5.03307	2.90178e-06
LOC_Os08g10780	-1.25706	0.00204142
LOC_Os08g11720	11.0149	8.42971e-19
LOC_Os08g12020	-1.30546	0.00270158
LOC_Os08g12880	6.63427	9.33304e-06
LOC_Os08g13070	-1.03636	0.00830707
LOC_Os08g13440	-2.43065	6.33166e-257
LOC_Os08g13710	-1.20053	0.000117252
LOC_Os08g13870	1.20933	0.000184033
LOC_Os08g13890	1.90594	1.87861e-16
LOC_Os08g14050	4.85907	0.00554171
LOC_Os08g14090	-1.15385	0.000174704
LOC_Os08g14400	1.38911	0.00453428
LOC_Os08g14700	7.79222	5.37719e-18
LOC_Os08g14800	1.65324	0.000552028
LOC_Os08g15020	1.00357	6.97377e-06
LOC_Os08g15050	1.49201	2.50488e-69
LOC_Os08g15270	-4.80712	0.0304216
LOC_Os08g15510	3.98781	2.26305e-06
LOC_Os08g15710	6.49427	1.88368e-05
LOC_Os08g16120	-1.13075	2.78154e-10
LOC_Os08g16359	1.6481	2.6295e-17
LOC_Os08g16530	-1.64916	0.0455753
LOC_Os08g16580	1.04979	0.000418387
LOC_Os08g16710	1.6534	0.0321831
LOC_Os08g17050	8.18545	7.68522e-10
LOC_Os08g17370	-1.06154	1.62353e-10
LOC_Os08g17510	-1.02277	1.13752e-06
LOC_Os08g18000	1.70058	3.61788e-11
LOC_Os08g19374	-1.06889	4.59246e-20
LOC_Os08g20220	-3.70505	0.0361309
LOC_Os08g20486	-1.86034	3.86624e-05
LOC_Os08g20500	-1.17145	9.20083e-06
LOC_Os08g21410	5.15977	1.67253e-06
LOC_Os08g21879	-1.32109	5.56988e-16
LOC_Os08g22200	-1.02064	2.9825e-06
LOC_Os08g22780	1.77524	0.0129896
LOC_Os08g23200	6.37058	7.80133e-08
LOC_Os08g23210	-1.86123	0.000681357
LOC_Os08g23280	-1.83723	3.63828e-07
LOC_Os08g23290	2.15362	0.00709971
LOC_Os08g23470	-1.44136	0.00240873
LOC_Os08g24480	-2.79676	0.00134246
LOC_Os08g24790	1.69126	1.38027e-06
LOC_Os08g25734	1.09483	4.1086e-18
LOC_Os08g25900	1.00576	0.0194501
LOC_Os08g26120	1.58992	1.5766e-10
LOC_Os08g26290	-5.71236	0.000894373
LOC_Os08g27759	6.26548	6.25143e-05
LOC_Os08g28030	-1.06165	2.39302e-05
LOC_Os08g28460	5.96795	5.31356e-05
LOC_Os08g28560	1.83516	1.29973e-07
LOC_Os08g28784	-1.40508	5.93706e-18
LOC_Os08g29809	-1.61234	4.58866e-07
LOC_Os08g29854	-1.50903	4.37949e-07
LOC_Os08g30014	-1.41683	0.0066399
LOC_Os08g30100	-1.37127	3.80287e-37
LOC_Os08g30210	-1.08892	6.59864e-06
LOC_Os08g30250	-2.0985	0.000189529
LOC_Os08g30370	-1.06632	3.3054e-05
LOC_Os08g30490	1.35633	2.21134e-06
LOC_Os08g30510	-1.00859	2.76851e-34
LOC_Os08g31170	2.89059	1.75304e-92
LOC_Os08g31200	-1.26351	0.00357014
LOC_Os08g31240	-1.19703	2.54422e-13
LOC_Os08g31260	4.90307	0.0206058
LOC_Os08g31280	1.69581	9.12613e-41
LOC_Os08g31340	1.53003	6.3801e-09
LOC_Os08g31780	-1.0243	1.16149e-10
LOC_Os08g31910	-1.30621	5.33507e-13
LOC_Os08g31990	-1.46645	0.00022327
LOC_Os08g32140	3.88579	0.000396515
LOC_Os08g32360	4.40791	0.0200506
LOC_Os08g32440	-1.26868	2.26666e-07
LOC_Os08g32550	4.8152	0.0244716
LOC_Os08g32560	4.70318	0.0011039
LOC_Os08g32570	-1.2025	1.5251e-11
LOC_Os08g32840	-1.2684	0.000155439
LOC_Os08g33154	-1.14937	0.0293417
LOC_Os08g33330	1.05684	8.0376e-22
LOC_Os08g33488	1.88098	0.0123387
LOC_Os08g34240	1.90993	1.56652e-05
LOC_Os08g34390	1.18813	0.0497018
LOC_Os08g34500	3.1052	4.66948e-08
LOC_Os08g35010	-1.10826	0.023608
LOC_Os08g35305	9.18328	2.19161e-17
LOC_Os08g35319	-1.01816	0.000139243
LOC_Os08g35510	4.11934	0.0438879
LOC_Os08g35730	2.45211	0.0335723
LOC_Os08g35820	5.11484	0.000127085
LOC_Os08g35910	1.76311	0.00087648
LOC_Os08g35930	-1.16715	1.94503e-07
LOC_Os08g35939	-1.21973	6.8366e-05
LOC_Os08g36540	1.32335	0.000626978
LOC_Os08g36860	1.85137	9.62144e-39
LOC_Os08g36910	2.04434	1.05582e-79
LOC_Os08g37010	-1.25761	3.22084e-07
LOC_Os08g37300	2.73207	3.22435e-71
LOC_Os08g37345	1.14203	2.84754e-17
LOC_Os08g37730	2.32839	0.0495031
LOC_Os08g38170	1.00497	0.00389628
LOC_Os08g38580	1.76933	3.3164e-35
LOC_Os08g38600	1.18706	5.1273e-15
LOC_Os08g38660	1.49965	0.00357468
LOC_Os08g39330	-1.37283	0.0236918
LOC_Os08g39550	1.12234	0.0180978
LOC_Os08g39590	1.00527	0.00455595
LOC_Os08g39640	5.23751	0.00730911
LOC_Os08g39680	-1.41465	0.0111925
LOC_Os08g39810	1.57075	3.05454e-09
LOC_Os08g39830	-2.43603	1.64282e-05
LOC_Os08g40170	1.21538	0.00965631
LOC_Os08g40700	2.11536	0.000851877
LOC_Os08g40720	1.32189	0.00160123
LOC_Os08g40910	1.77484	1.91827e-07
LOC_Os08g41030	1.67641	0.0179603
LOC_Os08g41070	-1.04461	0.04766
LOC_Os08g41290	1.31521	2.86761e-26
LOC_Os08g41780	1.52905	7.38831e-11
LOC_Os08g42150	6.79201	4.15586e-06
LOC_Os08g42210	2.44615	3.19144e-22
LOC_Os08g42290	7.49177	8.42926e-08
LOC_Os08g42600	1.20125	0.000809189
LOC_Os08g42630	2.44862	2.97393e-38
LOC_Os08g43040	-1.19748	7.94092e-10
LOC_Os08g43120	-1.40459	1.50759e-19
LOC_Os08g43310	-1.57445	1.23456e-13
LOC_Os08g43334	1.55647	4.57852e-68
LOC_Os08g43440	1.24406	0.00691841
LOC_Os08g43620	1.37359	2.77696e-24
LOC_Os08g44390	1.04981	4.93697e-30
LOC_Os09g02180	1.31236	0.00588489
LOC_Os09g02270	1.48637	2.14385e-47
LOC_Os09g02500	5.82229	0.000660795
LOC_Os09g03490	3.87691	8.82893e-06
LOC_Os09g03680	5.15228	0.00856585
LOC_Os09g03700	-1.51296	0.038556
LOC_Os09g03750	3.55984	0.000427846
LOC_Os09g04050	-1.44186	4.41081e-43
LOC_Os09g04100	2.36846	0.0309408
LOC_Os09g04370	-2.5824	0.0451078
LOC_Os09g04460	4.26636	0.0339484
LOC_Os09g04580	6.68656	8.19062e-06
LOC_Os09g06560	3.46623	6.98389e-07
LOC_Os09g06634	-1.56742	1.47588e-37
LOC_Os09g06770	1.01638	9.57399e-09
LOC_Os09g07340	3.6468	0.0489941
LOC_Os09g07640	-1.25058	3.48328e-13
LOC_Os09g09420	8.30585	4.62921e-10
LOC_Os09g09540	4.07892	5.5098e-14
LOC_Os09g09560	-1.23967	6.71904e-09
LOC_Os09g09570	-1.01688	0.00357734
LOC_Os09g09630	4.03602	2.48739e-111
LOC_Os09g09650	2.32969	2.99605e-17
LOC_Os09g10054	1.47061	0.000296273
LOC_Os09g10204	4.54043	1.13855e-07
LOC_Os09g10600	1.54938	1.53478e-05
LOC_Os09g11160	10.1179	9.42026e-16
LOC_Os09g11520	1.05688	0.000191273
LOC_Os09g11800	6.23661	9.30086e-05
LOC_Os09g12190	5.91334	0.00037945
LOC_Os09g12970	1.23818	2.74416e-14
LOC_Os09g13040	3.96064	0.0131696
LOC_Os09g13470	3.91623	0.0204406
LOC_Os09g13770	1.92516	3.94115e-10
LOC_Os09g14019	-1.01458	2.27188e-09
LOC_Os09g14040	4.47827	0.00221602
LOC_Os09g14100	-1.17167	8.9635e-06
LOC_Os09g14390	-4.71168	0.0337205
LOC_Os09g14450	-1.03472	0.00290597
LOC_Os09g14500	-1.19699	0.0200707
LOC_Os09g14590	8.51997	3.56668e-11
LOC_Os09g14660	-1.77472	0.00289636
LOC_Os09g15284	-1.35837	9.33514e-05
LOC_Os09g15950	1.05865	0.00286755
LOC_Os09g16000	2.3483	8.81139e-06
LOC_Os09g16090	8.60192	5.33103e-11
LOC_Os09g16520	4.34146	0.0244431
LOC_Os09g17100	-2.02961	0.00711826
LOC_Os09g17120	5.29884	6.10212e-12
LOC_Os09g17530	-1.29005	2.47246e-55
LOC_Os09g17810	1.55636	1.48209e-07
LOC_Os09g18360	1.15717	0.00943316
LOC_Os09g18490	-5.50649	0.00191328
LOC_Os09g19160	8.10973	1.30124e-09
LOC_Os09g19229	1.13043	0.0316103
LOC_Os09g19274	5.18282	2.57474e-17
LOC_Os09g19280	1.12259	4.16497e-06
LOC_Os09g19290	9.83906	3.52341e-11
LOC_Os09g19300	7.72205	2.64848e-08
LOC_Os09g19310	3.23371	1.25998e-17
LOC_Os09g19350	4.18206	4.00149e-38
LOC_Os09g19360	2.97584	0.00883788
LOC_Os09g19710	1.42818	0.000449413
LOC_Os09g19800	-1.18627	0.000309381
LOC_Os09g20170	2.95948	3.41843e-138
LOC_Os09g20260	-3.07696	6.08762e-21
LOC_Os09g20390	1.4687	7.69111e-06
LOC_Os09g20490	-1.46798	3.34447e-05
LOC_Os09g20540	2.02438	0.0199971
LOC_Os09g20579	-1.04404	1.05164e-07
LOC_Os09g20750	-1.59721	0.0320032
LOC_Os09g21120	1.50004	9.0187e-15
LOC_Os09g21160	2.03562	0.00164327
LOC_Os09g21170	6.5261	1.72687e-05
LOC_Os09g21660	4.50943	0.00169281
LOC_Os09g21740	1.07066	3.31738e-17
LOC_Os09g22000	-1.95416	7.18807e-18
LOC_Os09g22410	9.9486	3.13981e-15
LOC_Os09g23540	2.80598	5.22425e-11
LOC_Os09g24210	3.03342	2.55024e-09
LOC_Os09g25250	1.09865	2.24603e-05
LOC_Os09g25380	1.41481	0.0148979
LOC_Os09g25470	7.40941	4.92154e-11
LOC_Os09g25490	1.22789	0.0423658
LOC_Os09g25690	1.12676	0.0017013
LOC_Os09g25740	-1.08921	4.29869e-18
LOC_Os09g25880	-1.05037	5.79842e-11
LOC_Os09g25960	1.43988	0.0194356
LOC_Os09g25980	1.17781	0.0496457
LOC_Os09g26110	-1.73344	6.9449e-05
LOC_Os09g26370	-1.11355	1.51278e-35
LOC_Os09g26490	1.5205	4.63692e-07
LOC_Os09g26540	-1.01515	1.80874e-09
LOC_Os09g26590	1.98378	0.0026264
LOC_Os09g26920	1.44578	0.00130881
LOC_Os09g27110	-1.26119	0.00806178
LOC_Os09g27410	-1.28857	0.00553553
LOC_Os09g28370	-1.2427	5.45275e-17
LOC_Os09g28380	-4.61565	0.0498922
LOC_Os09g28500	1.12057	6.86002e-13
LOC_Os09g28560	2.92137	8.06487e-06
LOC_Os09g29100	1.11576	0.00141761
LOC_Os09g29390	2.08646	3.60576e-16
LOC_Os09g29690	2.47736	9.63545e-177
LOC_Os09g29710	2.24652	1.24142e-237
LOC_Os09g29850	1.54863	0.00856585
LOC_Os09g29950	1.55497	1.49923e-09
LOC_Os09g30200	1.72351	3.98933e-10
LOC_Os09g30438	3.32864	0.000150266
LOC_Os09g31019	-1.02573	0.00459525
LOC_Os09g31040	1.56569	0.000717747
LOC_Os09g31514	-1.40612	0.000503703
LOC_Os09g32095	1.89632	0.00277527
LOC_Os09g32540	1.01118	0.000513264
LOC_Os09g32944	1.17923	4.51935e-08
LOC_Os09g32964	1.35604	0.0392853
LOC_Os09g34020	1.28982	4.21726e-08
LOC_Os09g34230	1.75122	0.0150857
LOC_Os09g35020	1.13016	1.5172e-08
LOC_Os09g35570	6.11689	0.000178368
LOC_Os09g36220	1.23978	6.37544e-89
LOC_Os09g36250	-1.13839	5.8677e-71
LOC_Os09g36420	-1.51345	0.0155517
LOC_Os09g36619	3.0053	1.86738e-72
LOC_Os09g37600	1.45463	2.31065e-05
LOC_Os09g37650	4.46584	0.0179284
LOC_Os09g37690	3.16922	0.000823604
LOC_Os09g37920	1.90596	0.00239628
LOC_Os09g38239	-1.3944	5.35732e-49
LOC_Os09g38350	-1.19431	1.47664e-10
LOC_Os09g38380	8.52249	8.73732e-11
LOC_Os09g38440	1.12689	0.00575204
LOC_Os09g38450	2.53406	0.00302801
LOC_Os09g38610	1.63125	1.81986e-15
LOC_Os09g38800	-1.0621	6.72885e-10
LOC_Os09g38830	-1.03141	0.0275108
LOC_Os09g38870	-1.34482	0.0289774
LOC_Os09g38900	9.80146	9.27549e-15
LOC_Os09g39090	-1.68854	1.05556e-16
LOC_Os09g39410	1.58178	0.0049934
LOC_Os09g40014	-4.54466	0.0126644
LOC_Os09g40022	-4.54466	0.0126644
LOC_Os09g40050	2.50327	0.0249174
LOC_Os09g40075	-4.59914	0.0108711
LOC_Os10g01240	-1.35117	4.37124e-26
LOC_Os10g01350	-2.31616	0.00252276
LOC_Os10g01510	3.94073	1.52269e-06
LOC_Os10g01750	5.82267	0.000721493
LOC_Os10g02260	1.91931	4.64972e-08
LOC_Os10g02270	-1.19071	5.77632e-18
LOC_Os10g02284	-1.60108	0.000532949
LOC_Os10g02380	-1.38446	1.03016e-12
LOC_Os10g02480	-1.14647	1.16129e-26
LOC_Os10g02620	4.5333	0.0141212
LOC_Os10g02910	-2.06194	1.7994e-06
LOC_Os10g03320	1.40911	1.23784e-10
LOC_Os10g03360	4.72339	0.0342311
[truncated: 586 more rows]

## Sheet: ZGH1578_12h  ZG7A_12h
Supplemental Table S1 Differentially expressed genes (DEGs) in the roots of 21 d seedling between hybrid Zhegengyou1578 (ZGY1578) and its parents Zhegeng7A (ZG7A) and Zhehui1578 (ZH1578) under normal (H2O) and salt stress (120 mM NaCl for 12 hours) conditions.
Gene ID	log2 (ZGH1578_12h / ZH1578_12h)	Qvalue (ZGH1578_12h / ZH1578_12h)
ChrSy.fgenesh.gene.70	5.00703	0.000210496
ChrSy.fgenesh.gene.88	5.29943	0.00452106
ChrUn.fgenesh.gene.18	-1.60461	0.000706489
ChrUn.fgenesh.gene.20	-1.34704	1.79643e-08
ChrUn.fgenesh.gene.24	-1.22308	1.9723e-21
ChrUn.fgenesh.gene.85	-1.70327	0.00041544
LOC_Os01g01470	1.93759	1.8979e-06
LOC_Os01g01870	1.09108	1.14512e-49
LOC_Os01g01890	1.37872	8.4241e-05
LOC_Os01g01910	-1.20007	0.000670102
LOC_Os01g01940	1.94244	0.0463862
LOC_Os01g02010	1.08032	0.0148636
LOC_Os01g02120	5.30254	0.00480159
LOC_Os01g02130	1.53115	1.05192e-08
LOC_Os01g02320	1.55796	0.00325487
LOC_Os01g02370	-1.64813	0.00335486
LOC_Os01g02400	-1.30976	1.46328e-14
LOC_Os01g02430	-1.5095	1.10708e-26
LOC_Os01g02440	-1.9163	0.000214549
LOC_Os01g02570	-2.68203	0.00386942
LOC_Os01g02590	7.50768	1.4686e-08
LOC_Os01g02600	6.70187	6.49358e-06
LOC_Os01g02730	-1.06978	2.79273e-11
LOC_Os01g02800	-1.13456	0.000362459
LOC_Os01g02810	-1.39309	0.00532202
LOC_Os01g02840	-1.47393	0.00675554
LOC_Os01g03530	2.33642	3.53029e-11
LOC_Os01g03620	1.68924	1.50224e-13
LOC_Os01g04050	1.39551	1.38163e-64
LOC_Os01g04160	1.35664	0.000132727
LOC_Os01g04360	1.0593	4.21855e-06
LOC_Os01g05080	-1.2902	0.0316558
LOC_Os01g05710	2.13189	1.09945e-15
LOC_Os01g06300	-4.98659	0.0142059
LOC_Os01g06320	1.34424	6.49792e-08
LOC_Os01g06580	1.30073	0.0201071
LOC_Os01g06750	4.6858	0.0379256
LOC_Os01g07020	5.06634	0.0106334
LOC_Os01g07150	2.20085	0.033592
LOC_Os01g07320	1.11379	0.00972029
LOC_Os01g07430	2.56346	1.85659e-10
LOC_Os01g07550	-1.25808	0.000101402
LOC_Os01g07560	1.05338	8.6983e-08
LOC_Os01g08150	1.89974	0.00191266
LOC_Os01g08160	1.5259	0.0223595
LOC_Os01g08220	-1.60286	4.7618e-06
LOC_Os01g08440	-3.02784	6.01645e-17
LOC_Os01g08460	1.02014	0.000626308
LOC_Os01g08860	3.01998	9.98787e-215
LOC_Os01g08870	4.26989	2.55907e-10
LOC_Os01g08880	6.77874	1.1152e-06
LOC_Os01g08890	2.23383	5.9556e-53
LOC_Os01g09410	4.43875	0.00010806
LOC_Os01g09420	1.07887	3.39873e-29
LOC_Os01g09580	2.08147	5.31034e-05
LOC_Os01g10520	-1.12233	2.85661e-21
LOC_Os01g10870	-1.19681	1.02337e-05
LOC_Os01g11010	1.75192	6.06271e-11
LOC_Os01g11150	1.06315	0.0148921
LOC_Os01g11190	4.26647	0.030318
LOC_Os01g11660	6.42281	5.61852e-06
LOC_Os01g11730	1.1516	2.24743e-05
LOC_Os01g11940	-2.39539	0.0268838
LOC_Os01g12080	-1.20726	6.72518e-88
LOC_Os01g12340	4.54416	6.92091e-146
LOC_Os01g12374	3.7037	0.0282133
LOC_Os01g12570	-5.64506	0.000971185
LOC_Os01g12640	1.04478	4.24276e-05
LOC_Os01g12770	-1.72118	1.86279e-13
LOC_Os01g12810	-2.02028	8.56815e-34
LOC_Os01g13480	-1.1614	7.7186e-14
LOC_Os01g14410	-1.7553	1.10831e-29
LOC_Os01g14514	5.52432	7.69282e-46
LOC_Os01g14550	1.7555	1.12902e-74
LOC_Os01g14590	1.00195	1.52459e-39
LOC_Os01g14770	5.25048	9.40726e-164
LOC_Os01g15399	1.35886	0.0044832
LOC_Os01g16060	1.10965	0.0224746
LOC_Os01g16120	1.05709	3.51284e-05
LOC_Os01g16124	3.82741	9.10199e-11
LOC_Os01g16130	2.05878	7.44251e-23
LOC_Os01g16170	-1.18197	4.0915e-30
LOC_Os01g16250	1.59658	0.000702835
LOC_Os01g16370	1.66328	0.0183532
LOC_Os01g16440	4.40372	0.0200302
LOC_Os01g17150	-1.50809	6.246e-06
LOC_Os01g17160	1.79241	0.0161781
LOC_Os01g17170	-2.19205	1.77164e-80
LOC_Os01g17240	-1.07796	1.66499e-09
LOC_Os01g17310	1.80433	0.0454315
LOC_Os01g18160	4.42225	0.00024112
LOC_Os01g18320	-1.3333	0.0134138
LOC_Os01g18390	1.49492	0.0232537
LOC_Os01g18400	1.25492	8.65918e-26
LOC_Os01g18410	-1.02954	9.48798e-05
LOC_Os01g18860	-1.11991	1.70057e-84
LOC_Os01g19260	1.10925	2.75868e-16
LOC_Os01g19270	5.37771	5.63844e-10
LOC_Os01g19630	5.29875	2.30174e-41
LOC_Os01g19740	-1.85113	1.97921e-29
LOC_Os01g19770	-1.2559	0.0353098
LOC_Os01g20880	1.47881	0.0227718
LOC_Os01g20894	4.39658	7.0191e-15
LOC_Os01g20910	-1.11773	0.0467736
LOC_Os01g21135	-1.06767	6.35253e-06
LOC_Os01g21620	6.14852	0.000111692
LOC_Os01g21630	1.05455	0.019512
LOC_Os01g22000	4.20615	0.00553552
LOC_Os01g22090	6.88658	4.81755e-07
LOC_Os01g22100	3.39689	0.000328038
LOC_Os01g22336	1.83597	6.63149e-23
LOC_Os01g22352	1.5614	2.59832e-74
LOC_Os01g22680	-1.08702	2.22447e-47
LOC_Os01g23440	5.97091	0.000320369
LOC_Os01g23460	5.14009	0.00897743
LOC_Os01g23850	5.12651	8.04625e-17
LOC_Os01g23870	5.92228	3.09904e-30
LOC_Os01g23880	4.6682	0.0403981
LOC_Os01g23910	2.89949	0.00104821
LOC_Os01g24080	-1.26155	0.00178956
LOC_Os01g24210	2.92643	0.0299973
LOC_Os01g24420	1.72225	1.24068e-50
LOC_Os01g24460	-2.22497	1.28599e-05
LOC_Os01g24490	1.1036	2.4229e-06
LOC_Os01g24570	-1.63795	4.31234e-20
LOC_Os01g24600	-1.28679	1.32449e-12
LOC_Os01g24710	2.73495	4.35641e-262
LOC_Os01g24764	5.25249	4.73864e-40
LOC_Os01g25280	4.34745	5.43657e-106
LOC_Os01g25484	1.28121	2.3045e-48
LOC_Os01g25500	1.72314	0.00177168
LOC_Os01g25560	1.28732	4.17242e-55
LOC_Os01g25600	-1.08206	0.000642979
LOC_Os01g25710	5.18259	1.1459e-08
LOC_Os01g25720	2.75765	1.06262e-15
LOC_Os01g25740	5.14621	1.73668e-15
LOC_Os01g25760	6.50618	3.71206e-12
LOC_Os01g25810	2.02223	0.0255236
LOC_Os01g25920	3.42538	8.30446e-72
LOC_Os01g26070	5.82333	9.5291e-05
LOC_Os01g26080	6.14923	0.000109381
LOC_Os01g26340	3.16152	0.0154467
LOC_Os01g26370	2.08599	3.72011e-06
LOC_Os01g26390	4.73196	9.92532e-19
LOC_Os01g27240	2.62505	3.23193e-27
LOC_Os01g27590	5.29238	4.29521e-05
LOC_Os01g28130	-1.03233	0.0285985
LOC_Os01g28300	-1.54455	7.79607e-06
LOC_Os01g28450	3.12189	5.54225e-05
LOC_Os01g28474	3.36197	0.00662138
LOC_Os01g28600	2.54188	4.16624e-15
LOC_Os01g28840	1.38925	0.000398572
LOC_Os01g29690	5.61707	0.00134396
LOC_Os01g29804	2.21028	1.02545e-53
LOC_Os01g29840	2.34954	0.00948811
LOC_Os01g31010	-2.82804	0.0365572
LOC_Os01g31040	-1.19146	2.27185e-05
LOC_Os01g31690	-1.80679	5.55053e-200
LOC_Os01g31750	-1.8584	0.0113226
LOC_Os01g31890	2.5368	0.00752816
LOC_Os01g32460	2.54073	8.07211e-15
LOC_Os01g32840	4.97752	0.000193376
LOC_Os01g33450	3.77294	3.61311e-09
LOC_Os01g33615	-1.0966	0.000550366
LOC_Os01g33684	2.2946	6.47255e-09
LOC_Os01g33762	3.88365	2.81572e-05
LOC_Os01g33869	1.21974	5.79766e-05
LOC_Os01g34010	1.13744	0.00380923
LOC_Os01g34690	2.77001	0.00848386
LOC_Os01g34790	1.31502	4.67108e-25
LOC_Os01g35254	-1.05701	2.39457e-07
LOC_Os01g35300	-1.57921	0.000542829
LOC_Os01g35330	6.73871	5.56314e-216
LOC_Os01g35580	5.96736	3.4252e-139
LOC_Os01g35590	-1.50819	0.0298959
LOC_Os01g35789	3.36721	9.02075e-92
LOC_Os01g35800	5.79195	0.000742088
LOC_Os01g35830	5.1727	1.56561e-36
LOC_Os01g35910	4.9639	0.019858
LOC_Os01g35930	5.05389	3.30066e-45
LOC_Os01g35980	3.00367	1.47483e-07
LOC_Os01g36060	3.81779	0.00291694
LOC_Os01g36120	6.97322	3.33471e-07
LOC_Os01g36240	2.48628	4.19347e-100
LOC_Os01g36294	5.30492	2.88808e-07
LOC_Os01g36350	3.01734	0.0417907
LOC_Os01g36390	2.12236	0.0299762
LOC_Os01g36560	1.96239	0.000557606
LOC_Os01g36740	4.32703	0.00385912
LOC_Os01g36760	3.68934	1.46617e-07
LOC_Os01g36820	-1.04032	9.78666e-11
LOC_Os01g37000	1.32192	2.43379e-141
LOC_Os01g37130	1.25401	1.58214e-09
LOC_Os01g37200	1.63715	1.68575e-15
LOC_Os01g37210	5.47752	6.44381e-13
LOC_Os01g37260	5.08472	2.59464e-14
LOC_Os01g37280	3.12239	1.03763e-32
LOC_Os01g37350	5.56925	5.02486e-40
LOC_Os01g37360	5.05085	1.84172e-07
LOC_Os01g37370	5.4366	0.00270821
LOC_Os01g37380	5.5938	7.96163e-06
LOC_Os01g37460	2.04218	0.00258768
LOC_Os01g37600	-2.04928	6.55281e-05
LOC_Os01g38110	1.49874	2.17142e-05
LOC_Os01g38229	1.93787	4.96958e-47
LOC_Os01g38490	1.91567	1.11718e-30
LOC_Os01g39050	-1.2368	0.000302177
LOC_Os01g39060	-1.0343	2.15661e-58
LOC_Os01g39550	4.79883	0.0432308
LOC_Os01g39660	7.93104	1.61087e-08
LOC_Os01g39670	4.96485	3.93197e-06
LOC_Os01g39840	1.8216	5.10747e-05
LOC_Os01g39850	3.50084	5.01953e-07
LOC_Os01g40310	-1.145	3.17695e-15
LOC_Os01g41522	4.9721	0.0177806
LOC_Os01g41710	-1.83636	1.11786e-59
LOC_Os01g42190	1.27004	2.45549e-11
LOC_Os01g42200	1.95956	1.92305e-06
LOC_Os01g42370	2.24634	0.000217965
LOC_Os01g43280	-2.44101	1.70036e-11
LOC_Os01g43290	-1.54162	4.72112e-07
LOC_Os01g43320	1.25787	1.99663e-41
LOC_Os01g43400	4.40535	0.00252973
LOC_Os01g43560	-1.39291	0.033078
LOC_Os01g43844	1.54546	3.30952e-111
LOC_Os01g43980	-1.0771	0.00937228
LOC_Os01g44020	-1.21713	0.0293227
LOC_Os01g45090	2.36326	0.0498643
LOC_Os01g45400	-1.43434	0.00133169
LOC_Os01g45420	-2.3458	1.55649e-11
LOC_Os01g46040	-1.0173	0.009831
LOC_Os01g47350	-1.60386	5.78615e-09
LOC_Os01g47470	1.4669	7.34222e-33
LOC_Os01g47500	5.80135	3.02153e-09
LOC_Os01g47930	1.03755	0.00750981
LOC_Os01g48620	-1.17497	0.0214483
LOC_Os01g49010	1.07648	0.00648388
LOC_Os01g49230	-4.09843	4.08114e-06
LOC_Os01g49740	-1.55742	1.84925e-08
LOC_Os01g50180	5.92751	0.00036155
LOC_Os01g51360	-1.39103	4.98324e-21
LOC_Os01g51570	1.19602	9.7402e-50
LOC_Os01g51690	1.15267	1.18685e-06
LOC_Os01g52170	-2.01123	2.16901e-08
LOC_Os01g52230	1.31553	7.3965e-05
LOC_Os01g53370	-1.68181	3.6805e-130
LOC_Os01g53450	1.06451	0.000154309
LOC_Os01g54515	1.28644	0.000253704
LOC_Os01g55020	1.10442	0.0385197
LOC_Os01g55570	-1.14914	0.000191142
LOC_Os01g56030	1.62385	2.97709e-43
LOC_Os01g56680	-1.03551	1.60647e-19
LOC_Os01g56810	1.11666	4.38531e-32
LOC_Os01g57082	-1.00111	3.86177e-17
LOC_Os01g57410	-1.6222	9.58612e-05
LOC_Os01g58022	-1.4881	0.00313281
LOC_Os01g58270	-1.16276	4.02197e-25
LOC_Os01g58444	-1.00797	5.57461e-17
LOC_Os01g58470	-1.33445	3.92354e-06
LOC_Os01g59020	-1.30315	2.32277e-16
LOC_Os01g59060	-1.00383	1.75657e-05
LOC_Os01g59080	-1.24575	7.67298e-22
LOC_Os01g59250	-1.72473	2.49283e-05
LOC_Os01g59360	3.33154	0.0267759
LOC_Os01g59530	-1.06998	5.30213e-05
LOC_Os01g59840	-1.20561	0.0410727
LOC_Os01g60100	4.77555	0.0313847
LOC_Os01g60830	-1.3959	4.81601e-08
LOC_Os01g61690	1.02534	0.0100914
LOC_Os01g61880	1.47669	0.0390596
LOC_Os01g61980	1.33834	0.00632565
LOC_Os01g62490	2.70421	0.0144579
LOC_Os01g62600	3.33607	0.0247385
LOC_Os01g62830	-1.44971	1.95535e-24
LOC_Os01g62920	-1.13692	2.79497e-14
LOC_Os01g62945	-1.48124	0.0312465
LOC_Os01g62970	-1.1447	6.91594e-39
LOC_Os01g63540	1.49899	0.00100991
LOC_Os01g63560	3.78696	0.00372298
LOC_Os01g64660	-1.36636	0.000415775
LOC_Os01g64840	1.11928	0.0110483
LOC_Os01g65992	1.48445	1.32428e-05
LOC_Os01g66000	-2.87899	0.000404806
LOC_Os01g66010	1.79167	0.00323747
LOC_Os01g66030	-1.14742	5.03881e-10
LOC_Os01g66680	-2.87412	0.0310725
LOC_Os01g66690	3.28752	1.1241e-05
LOC_Os01g66850	-1.21863	0.00113052
LOC_Os01g66900	3.21074	1.83184e-19
LOC_Os01g67100	-1.22136	0.00102134
LOC_Os01g67110	4.89816	0.0464056
LOC_Os01g67120	-2.14418	2.00187e-15
LOC_Os01g67310	1.5053	3.58934e-19
LOC_Os01g67540	1.47073	0.00865789
LOC_Os01g68179	6.53364	1.53115e-05
LOC_Os01g68450	-1.76198	0.00248105
LOC_Os01g68470	-1.3896	1.37177e-52
LOC_Os01g68510	3.11557	0.00313984
LOC_Os01g68589	-1.70375	0.0482595
LOC_Os01g69030	1.32796	0.000577665
LOC_Os01g69060	-1.36417	0.00120425
LOC_Os01g69080	-1.31228	8.00094e-26
LOC_Os01g69190	-1.85565	1.01443e-15
LOC_Os01g69904	5.33014	0.000636971
LOC_Os01g70150	1.4897	9.42526e-05
LOC_Os01g70340	1.2957	0.0315688
LOC_Os01g70400	-1.72783	0.000202097
LOC_Os01g70520	-2.24157	1.55004e-13
LOC_Os01g70660	2.44148	0.0154979
LOC_Os01g70830	4.53718	0.0130962
LOC_Os01g70850	1.08653	6.55291e-12
LOC_Os01g71090	1.3131	1.15724e-18
LOC_Os01g71190	-1.61282	1.03956e-12
LOC_Os01g71270	-1.42613	2.80665e-42
LOC_Os01g71330	-1.36254	0.00359953
LOC_Os01g71340	2.51384	0
LOC_Os01g71350	1.0739	3.88411e-81
LOC_Os01g71540	4.25042	7.36697e-231
LOC_Os01g71570	6.80728	3.68218e-06
LOC_Os01g71590	7.57982	1.83621e-06
LOC_Os01g71599	4.93572	1.16388e-11
LOC_Os01g71620	3.57796	4.11252e-14
LOC_Os01g71624	2.01443	2.85611e-27
LOC_Os01g71630	4.8924	0
LOC_Os01g71660	5.36176	0.00420125
LOC_Os01g71670	2.80622	2.44306e-11
LOC_Os01g71690	1.14077	4.67442e-05
LOC_Os01g71740	3.85085	3.36824e-21
LOC_Os01g71820	1.09063	8.60934e-96
LOC_Os01g71850	4.56707	0.0474569
LOC_Os01g71860	2.85831	2.55329e-294
LOC_Os01g71910	6.10481	0.000210086
LOC_Os01g71930	4.64963	1.61859e-38
LOC_Os01g72510	-2.19909	0.035765
LOC_Os01g72740	-2.70142	1.09281e-18
LOC_Os01g72950	-1.99713	0.0226867
LOC_Os01g73024	1.38641	0.00424281
LOC_Os01g73070	6.57764	1.99178e-12
LOC_Os01g73170	1.16025	3.52997e-23
LOC_Os01g73200	2.85312	1.02644e-81
LOC_Os01g73540	-3.30831	1.74506e-08
LOC_Os01g73630	-1.22774	1.40306e-21
LOC_Os01g73644	5.64852	4.77711e-14
LOC_Os01g73650	4.45634	7.33164e-06
LOC_Os01g73656	5.73164	5.70659e-34
LOC_Os01g73662	5.06489	0.0104752
LOC_Os01g73770	2.66564	4.77506e-95
LOC_Os01g73980	1.35939	3.71185e-13
LOC_Os01g74152	1.13742	0.00433144
LOC_Os01g74300	-1.41341	0.00511264
LOC_Os01g74330	1.06311	0.0181682
LOC_Os01g74480	4.6526	3.49618e-28
LOC_Os01g74500	1.16783	0.00366419
LOC_Os01g74510	1.00345	4.20155e-11
LOC_Os01g74670	3.11871	0.000468836
LOC_Os02g01150	-1.46362	1.19585e-05
LOC_Os02g01210	-1.30283	0.00640812
LOC_Os02g01340	-2.3618	7.08022e-10
LOC_Os02g01355	2.17773	7.75296e-18
LOC_Os02g01870	5.281	4.76739e-36
LOC_Os02g01880	7.49311	1.6674e-08
LOC_Os02g02210	4.68386	0.0355189
LOC_Os02g02240	-1.08501	3.45624e-18
LOC_Os02g02660	-1.26295	0.000571154
LOC_Os02g02790	3.04055	0.000159024
LOC_Os02g03370	-1.07687	0.00064942
LOC_Os02g03640	-1.23527	2.02911e-09
LOC_Os02g03720	-1.37301	0.0185312
LOC_Os02g04170	1.09655	2.39697e-16
LOC_Os02g04220	1.26004	0.00652387
LOC_Os02g04330	-1.17706	0.0181341
LOC_Os02g04460	-1.01976	6.83567e-06
LOC_Os02g04510	-2.15745	1.32855e-53
LOC_Os02g04730	2.51129	5.73335e-10
LOC_Os02g04810	-1.41954	1.14301e-29
LOC_Os02g04820	-1.46837	0.000409582
LOC_Os02g04924	3.92861	3.75736e-37
LOC_Os02g05000	-1.03608	2.75146e-05
LOC_Os02g05199	1.05807	1.431e-19
LOC_Os02g05365	-1.36957	0.00106527
LOC_Os02g05410	2.49541	3.09426e-17
LOC_Os02g05470	-2.07249	1.74789e-89
LOC_Os02g05890	-2.00983	1.84754e-09
LOC_Os02g05960	1.00079	0.00312939
LOC_Os02g05980	2.66602	1.37886e-11
LOC_Os02g06010	2.56376	2.19614e-06
LOC_Os02g06030	5.16013	0.0133186
LOC_Os02g06230	5.2715	4.32548e-07
LOC_Os02g06270	5.80965	2.96742e-06
LOC_Os02g06300	-1.22414	1.75024e-10
LOC_Os02g06580	3.03087	1.3902e-31
LOC_Os02g06754	7.09593	1.69885e-07
LOC_Os02g06760	5.18909	7.86579e-05
LOC_Os02g06770	5.00682	1.14876e-17
LOC_Os02g06779	4.7235	1.57386e-05
LOC_Os02g06790	5.85459	6.0246e-18
LOC_Os02g06960	1.29544	0.0193775
LOC_Os02g06990	1.01921	8.00107e-06
LOC_Os02g07100	-4.64489	0.0319605
LOC_Os02g07700	6.86876	4.23308e-06
LOC_Os02g08110	-1.28668	3.31031e-08
LOC_Os02g08150	-1.05582	1.86694e-23
LOC_Os02g08170	1.10341	0.00238179
LOC_Os02g08270	1.14199	1.67313e-24
LOC_Os02g08420	1.11015	8.09587e-38
LOC_Os02g09220	3.06522	8.89307e-198
LOC_Os02g09240	-2.04041	7.48043e-139
LOC_Os02g09250	-1.3489	6.85752e-46
LOC_Os02g09260	-1.71508	1.64714e-07
LOC_Os02g09820	1.29179	5.32555e-06
LOC_Os02g10020	1.9693	0.00273756
LOC_Os02g10390	-2.08381	8.47414e-111
LOC_Os02g10520	1.14318	5.38902e-20
LOC_Os02g10860	-1.07348	1.12264e-17
LOC_Os02g10950	1.2964	9.82385e-19
LOC_Os02g11640	3.07504	0.0197428
LOC_Os02g12000	2.65551	7.57208e-05
LOC_Os02g12010	4.50005	3.51067e-09
LOC_Os02g12030	-1.50477	0.000264779
LOC_Os02g12040	3.34022	0.0205034
LOC_Os02g12180	4.56395	0.0477305
LOC_Os02g12200	3.7038	0.00411978
LOC_Os02g12210	3.5782	6.62033e-08
LOC_Os02g12250	2.00195	0.0185771
LOC_Os02g12320	1.02246	7.04219e-06
LOC_Os02g12380	1.67819	1.10743e-54
LOC_Os02g12400	3.96048	1.05928e-130
LOC_Os02g12410	5.37527	0.000665817
LOC_Os02g12420	3.17731	1.69122e-21
LOC_Os02g12460	5.09597	0.000115982
LOC_Os02g12480	3.53478	3.67858e-252
LOC_Os02g12490	5.73053	6.52765e-31
LOC_Os02g12510	4.29447	0.00479631
LOC_Os02g12890	4.06973	6.16733e-43
LOC_Os02g12939	-1.40941	1.10932e-25
LOC_Os02g13020	1.20254	3.73738e-11
LOC_Os02g13060	-1.13897	3.01302e-26
LOC_Os02g13160	1.00535	0.00437437
LOC_Os02g13170	4.70576	5.25334e-20
LOC_Os02g13670	1.44055	0.00752886
LOC_Os02g13710	-1.0139	0.000240061
LOC_Os02g14500	3.05544	8.84468e-15
LOC_Os02g14520	6.53364	1.53115e-05
LOC_Os02g14800	1.00521	0.00159406
LOC_Os02g14874	4.11405	3.7795e-19
LOC_Os02g14890	-2.43551	0.00692944
LOC_Os02g15020	1.90044	3.70851e-05
LOC_Os02g15050	5.86419	1.71195e-06
LOC_Os02g15290	1.0386	0.00109064
LOC_Os02g15750	-1.73903	1.04014e-07
LOC_Os02g15810	1.65068	1.09103e-07
LOC_Os02g15930	1.13238	0.0141632
LOC_Os02g16280	-1.68016	0.011843
LOC_Os02g16410	5.57035	0.00252973
LOC_Os02g17060	4.11695	6.88963e-05
LOC_Os02g17400	1.1099	0.00193225
LOC_Os02g17440	5.10933	0.00213641
LOC_Os02g17534	1.14124	2.2541e-12
LOC_Os02g17620	1.58244	1.69948e-06
LOC_Os02g17760	-1.13673	0.00926842
LOC_Os02g18150	-1.16971	0.0342195
LOC_Os02g18310	-5.73807	0.000624326
LOC_Os02g18450	-1.12753	2.41506e-23
LOC_Os02g18460	-2.63361	6.01631e-08
LOC_Os02g18540	2.37163	2.10713e-30
LOC_Os02g18612	-3.68505	0.0290285
LOC_Os02g18784	-1.19701	5.18398e-13
LOC_Os02g18980	1.61876	0.0492408
LOC_Os02g19050	-2.29347	0.00377796
LOC_Os02g19280	4.79388	0.000689309
LOC_Os02g19820	1.30006	5.39725e-25
LOC_Os02g19950	-1.09889	0.00201389
LOC_Os02g20200	1.22192	0.000291551
LOC_Os02g20330	-1.65644	0.00265627
LOC_Os02g20500	3.1415	0.000162809
LOC_Os02g20890	6.0022	3.87396e-16
LOC_Os02g21260	-1.24301	2.73806e-21
LOC_Os02g21300	1.29066	7.08113e-47
LOC_Os02g21750	2.55786	0.00112271
LOC_Os02g21810	1.19648	0.0161473
LOC_Os02g22020	1.16086	1.77453e-05
LOC_Os02g22570	-1.46658	0.00658145
LOC_Os02g22580	-1.72548	0.00980266
LOC_Os02g22590	-1.12566	0.000398572
LOC_Os02g22600	-1.59907	6.187e-07
LOC_Os02g22660	3.00257	3.82583e-06
LOC_Os02g23939	-1.14837	5.88739e-07
LOC_Os02g24760	2.28588	0.0110429
LOC_Os02g25150	2.6555	0.0432902
LOC_Os02g25630	1.86218	9.43667e-06
LOC_Os02g26190	-1.20342	0.00124518
LOC_Os02g26660	1.39656	3.114e-13
LOC_Os02g26770	2.73031	2.3657e-10
LOC_Os02g26800	-1.45486	4.10503e-13
LOC_Os02g26810	1.27653	1.62634e-10
LOC_Os02g27830	-1.51041	0.013814
LOC_Os02g28850	2.30115	0.0115332
LOC_Os02g28870	-4.54498	0.0416059
LOC_Os02g29210	-1.55967	4.38575e-43
LOC_Os02g29500	3.2059	5.61623e-29
LOC_Os02g29960	-2.26278	0.0171069
LOC_Os02g30070	5.93736	0.000398572
LOC_Os02g30090	2.1282	3.46154e-07
LOC_Os02g30110	-2.12022	9.33045e-08
LOC_Os02g30114	4.28962	0.00437437
LOC_Os02g30150	-1.55915	9.68153e-11
LOC_Os02g30470	1.9943	5.86011e-07
LOC_Os02g30530	5.98781	5.22188e-05
LOC_Os02g30540	5.01622	0.00270821
LOC_Os02g30760	4.56287	0.0467504
LOC_Os02g30790	4.37388	4.0822e-32
LOC_Os02g30955	3.59007	0.00278992
LOC_Os02g31140	1.00299	0.00981864
LOC_Os02g31867	-1.30654	0.00036669
LOC_Os02g32660	-1.33531	5.36092e-10
LOC_Os02g32780	-4.68261	0.00706309
LOC_Os02g32860	-1.61719	4.96209e-05
LOC_Os02g32970	1.06832	3.26408e-25
LOC_Os02g32990	-1.37077	3.95852e-20
LOC_Os02g33050	5.49455	1.29373e-05
LOC_Os02g33480	4.78108	0.0261069
LOC_Os02g33705	1.20605	0.0226619
LOC_Os02g33790	1.42366	0.017665
LOC_Os02g34250	1.86962	0.0408963
LOC_Os02g34610	3.74488	0.00342854
LOC_Os02g34790	-2.19959	0.0378563
LOC_Os02g35900	-1.49493	0.0117719
LOC_Os02g36020	2.06484	1.42654e-11
LOC_Os02g36030	2.50322	4.79966e-18
LOC_Os02g36110	1.724	7.11689e-17
LOC_Os02g36140	1.49921	9.02074e-30
LOC_Os02g36210	1.78765	1.26638e-09
LOC_Os02g36570	-1.43911	3.25868e-39
LOC_Os02g37060	-1.83167	2.24045e-10
LOC_Os02g37100	1.02766	0.00697519
LOC_Os02g37360	1.56672	4.79979e-106
LOC_Os02g38040	-1.67147	3.70399e-33
LOC_Os02g38660	-3.50546	0.00320103
LOC_Os02g38870	-1.83357	0.0283537
LOC_Os02g39740	-1.75962	2.14346e-29
LOC_Os02g39930	-1.50307	2.39134e-93
LOC_Os02g40120	8.05049	2.12721e-09
LOC_Os02g40454	-1.36791	0.000272296
LOC_Os02g40470	7.7867	9.55274e-09
LOC_Os02g40540	4.70426	1.26309e-08
LOC_Os02g40550	5.99656	4.74751e-05
LOC_Os02g40784	4.39379	0.000173991
LOC_Os02g41954	1.4464	6.85166e-15
LOC_Os02g42150	1.45776	0.026948
LOC_Os02g42280	1.12361	0.000233528
LOC_Os02g42310	1.88778	3.23086e-29
LOC_Os02g42560	1.03682	0.0452511
LOC_Os02g42570	-1.1293	2.67817e-08
LOC_Os02g42640	1.04631	1.38252e-05
LOC_Os02g42810	-2.16701	4.75072e-25
LOC_Os02g43410	1.5965	0.000351413
LOC_Os02g43600	-1.09993	0.000106657
LOC_Os02g44000	1.29828	3.87396e-16
LOC_Os02g44880	1.03376	7.16093e-44
LOC_Os02g45225	1.3708	4.6975e-05
LOC_Os02g45880	1.2032	7.21088e-10
LOC_Os02g45974	-1.09523	4.11621e-09
LOC_Os02g46800	-1.02701	0.0203507
LOC_Os02g46980	-2.21371	1.10521e-28
LOC_Os02g47020	-1.63289	4.76928e-42
LOC_Os02g47210	1.06584	8.53933e-07
LOC_Os02g47320	-1.3114	3.69349e-08
LOC_Os02g47400	1.60201	7.61157e-06
LOC_Os02g47510	-1.33509	4.93655e-06
LOC_Os02g47620	-1.23933	0.000170849
LOC_Os02g49140	-1.27421	0.000116625
LOC_Os02g49210	-1.80464	1.41165e-06
LOC_Os02g49326	-1.3184	8.21335e-10
LOC_Os02g49480	-1.09828	1.13392e-05
LOC_Os02g49680	-1.01251	1.13452e-09
LOC_Os02g49870	-1.45919	1.8749e-05
LOC_Os02g49880	-1.2968	3.38787e-28
LOC_Os02g49986	2.71577	1.77695e-08
LOC_Os02g50000	1.26513	0.000104151
LOC_Os02g50140	2.3614	0.000188334
LOC_Os02g50540	4.43867	9.07199e-83
LOC_Os02g50560	-1.44221	1.85099e-05
LOC_Os02g50710	1.32663	7.0921e-15
LOC_Os02g50805	1.19461	1.15513e-19
LOC_Os02g51020	-2.41818	1.15495e-06
LOC_Os02g51080	-1.68309	2.93542e-50
LOC_Os02g51404	5.10595	1.02677e-06
LOC_Os02g51440	1.17643	8.10941e-08
LOC_Os02g51760	1.17272	1.99908e-05
LOC_Os02g51790	-1.29482	2.25889e-08
LOC_Os02g51820	-1.36655	0.00148768
LOC_Os02g51900	-1.50338	0.00333026
LOC_Os02g51910	-1.14016	6.11222e-31
LOC_Os02g52260	-1.00537	0.000371676
LOC_Os02g52620	-1.05657	4.20029e-25
LOC_Os02g52650	-1.46285	0.0217539
LOC_Os02g52730	-1.85444	1.23856e-05
LOC_Os02g53020	-1.22985	1.10123e-15
LOC_Os02g53130	1.31054	7.67702e-13
LOC_Os02g53250	4.68489	0.0374566
LOC_Os02g53384	4.48819	7.4243e-05
LOC_Os02g53835	-1.24306	9.78296e-33
LOC_Os02g53990	-1.17008	9.87885e-06
LOC_Os02g54050	1.0191	3.79423e-06
LOC_Os02g54240	-1.33497	3.99361e-12
LOC_Os02g54590	1.47471	0.0126379
LOC_Os02g54900	-1.45733	3.41827e-21
LOC_Os02g54940	5.76442	0.000155317
LOC_Os02g55120	-1.15959	4.85456e-17
LOC_Os02g55670	2.2842	9.49458e-31
LOC_Os02g55689	1.06246	1.0806e-11
LOC_Os02g56050	-1.24205	0.00447523
LOC_Os02g56080	-1.55126	0.00456948
LOC_Os02g56380	1.28989	1.81149e-34
LOC_Os02g56610	-1.22837	0.0482442
LOC_Os02g57020	-2.69249	0.000205237
LOC_Os02g57030	-1.43005	0.0221561
LOC_Os02g57280	-1.90784	4.65331e-70
LOC_Os02g57290	-1.34914	0.0102813
LOC_Os02g57310	-1.32617	0.0346149
LOC_Os02g57670	-1.57078	0.0121202
LOC_Os03g01014	-1.1026	3.07325e-14
LOC_Os03g01820	-2.35575	8.49253e-11
LOC_Os03g01930	5.04936	0.0190977
LOC_Os03g01940	5.1013	4.21989e-236
LOC_Os03g02370	4.67001	0.0462317
LOC_Os03g02650	1.74122	0.00420749
LOC_Os03g03120	4.87215	0.0468898
LOC_Os03g03260	-1.55853	2.67234e-12
LOC_Os03g03350	1.20327	5.85067e-06
LOC_Os03g03490	-1.13032	4.14885e-09
LOC_Os03g03670	-1.95677	4.6981e-11
LOC_Os03g03720	-2.00125	3.07073e-93
LOC_Os03g03910	-1.53445	6.33439e-12
LOC_Os03g03990	-2.1663	3.53582e-07
LOC_Os03g04060	-1.27179	0.00593788
LOC_Os03g04100	-1.14108	4.50963e-50
LOC_Os03g04150	5.31138	2.55984e-13
LOC_Os03g04190	2.20637	9.48993e-13
LOC_Os03g04570	-1.21058	1.24969e-60
LOC_Os03g04650	-1.58667	6.62048e-12
LOC_Os03g04770	-1.47878	1.10606e-15
LOC_Os03g04870	2.15523	0.0171352
LOC_Os03g04900	-1.44647	6.64673e-12
LOC_Os03g05350	5.54103	0.00506505
LOC_Os03g05360	-1.03755	0.0118849
LOC_Os03g05910	2.10045	6.48221e-46
LOC_Os03g06760	1.96564	0.00233548
LOC_Os03g06835	5.08963	1.01836e-06
LOC_Os03g06850	1.14564	1.362e-14
LOC_Os03g06900	-1.18013	2.74027e-08
LOC_Os03g07270	5.56341	0.00160674
LOC_Os03g07440	-1.44808	1.29441e-09
LOC_Os03g07750	3.10757	1.00802e-42
LOC_Os03g08080	-1.09337	0.000720278
LOC_Os03g08114	6.16207	4.50553e-24
LOC_Os03g08284	4.66717	3.29023e-60
LOC_Os03g08320	1.04522	5.12051e-72
LOC_Os03g08640	-1.10183	4.22126e-27
LOC_Os03g08834	1.95511	1.51326e-05
LOC_Os03g09020	3.61177	1.85873e-14
LOC_Os03g09970	1.26219	2.22584e-12
LOC_Os03g10100	-2.46617	9.34529e-06
LOC_Os03g10250	-1.41089	3.14386e-30
LOC_Os03g10310	3.96914	2.17484e-07
LOC_Os03g10700	4.61934	3.86033e-107
LOC_Os03g10740	2.09816	0.0287841
LOC_Os03g10880	-1.04806	4.9278e-28
LOC_Os03g11230	-1.2456	1.35054e-23
LOC_Os03g11400	1.65574	0.028078
LOC_Os03g11540	-2.19377	0.000496539
LOC_Os03g11670	-1.14694	0.00352015
LOC_Os03g11950	1.46065	0.000191614
LOC_Os03g12510	2.15782	3.40231e-43
LOC_Os03g13140	1.86575	6.48023e-13
LOC_Os03g13530	-1.02727	0.00771345
LOC_Os03g13640	5.69299	0.00019744
LOC_Os03g13690	5.67266	1.2277e-16
LOC_Os03g13976	5.97972	0.000368639
LOC_Os03g14050	1.33367	2.31308e-143
LOC_Os03g14180	1.77528	0.000175627
LOC_Os03g14254	2.74307	0.00769224
LOC_Os03g14400	-1.79737	6.41068e-92
LOC_Os03g14420	-1.42991	3.55172e-07
LOC_Os03g14460	-1.23992	0.000943821
LOC_Os03g14669	-1.94095	0.000753489
LOC_Os03g14720	5.18627	1.51644e-40
LOC_Os03g14730	1.84996	1.58051e-41
LOC_Os03g15330	4.32838	0.0037612
LOC_Os03g15370	-1.02764	9.89165e-16
LOC_Os03g15460	1.02092	0.00288331
LOC_Os03g15470	5.29879	0.00452686
LOC_Os03g15530	1.26452	0.000838301
LOC_Os03g15680	4.76873	0.00665867
LOC_Os03g16030	1.33189	5.20847e-70
LOC_Os03g16050	-2.40984	3.18291e-25
LOC_Os03g17130	2.00248	0.0103971
LOC_Os03g17174	-1.78063	8.55269e-06
LOC_Os03g18040	-1.12647	0.000348783
LOC_Os03g19270	1.48668	6.95735e-06
LOC_Os03g19380	-1.74215	2.98443e-50
LOC_Os03g19560	-1.07063	1.09975e-36
LOC_Os03g19940	-1.4887	4.66191e-05
LOC_Os03g19990	1.48	2.42289e-18
LOC_Os03g20100	-1.14198	2.38984e-08
LOC_Os03g20700	-1.94125	1.37563e-106
LOC_Os03g20880	-2.76919	0.0173784
LOC_Os03g21400	-1.8759	6.52225e-05
LOC_Os03g21560	-2.55141	6.33958e-25
LOC_Os03g21780	-1.46518	0.00560903
LOC_Os03g22170	1.48383	1.4018e-30
LOC_Os03g22230	4.47872	0.0158718
LOC_Os03g22250	3.28883	3.05375e-05
LOC_Os03g22370	-2.168	7.59286e-31
LOC_Os03g22620	-1.45934	0.00215854
LOC_Os03g22780	-1.25119	2.00698e-11
LOC_Os03g24020	-1.17976	0.000593526
LOC_Os03g24590	-1.01187	1.12989e-05
LOC_Os03g24690	2.78797	0.0214526
LOC_Os03g25330	1.14828	3.17208e-22
LOC_Os03g25840	2.86852	6.70488e-06
LOC_Os03g26310	1.88352	0.000238972
LOC_Os03g27110	-1.15757	0.00822114
LOC_Os03g27230	1.18067	7.3097e-80
LOC_Os03g27830	4.40033	1.7248e-61
LOC_Os03g28100	3.66903	0.00633928
LOC_Os03g28160	-1.84269	7.38923e-23
LOC_Os03g28250	6.02227	0.000230659
LOC_Os03g28289	-1.38292	0.003122
LOC_Os03g28980	4.12157	0.000632833
LOC_Os03g29360	1.51934	4.1739e-12
LOC_Os03g29430	-1.06919	0.00429907
LOC_Os03g29864	-1.35872	2.86026e-13
LOC_Os03g30060	5.50933	0.000391761
LOC_Os03g30240	6.06637	0.000166813
LOC_Os03g30420	1.56422	2.0072e-13
LOC_Os03g30580	4.88394	0.019108
LOC_Os03g30840	1.70682	0.00801636
LOC_Os03g31150	-2.40773	1.37294e-09
LOC_Os03g31200	4.47855	0.0399032
LOC_Os03g31370	4.97475	5.77266e-35
LOC_Os03g31690	1.15324	9.28457e-29
LOC_Os03g31750	1.08709	3.58412e-22
LOC_Os03g32330	1.44394	0.00726487
LOC_Os03g32490	-1.4199	0.0201071
LOC_Os03g32499	-1.04732	1.24655e-26
LOC_Os03g32990	5.10302	0.00251192
LOC_Os03g33090	3.27857	6.13707e-21
LOC_Os03g33570	5.30318	0.00465875
LOC_Os03g33920	4.771	0.00616656
LOC_Os03g34040	-1.45563	1.98181e-09
LOC_Os03g35950	1.42818	0.0330495
LOC_Os03g35970	7.00071	1.16849e-06
LOC_Os03g36080	1.77334	7.51861e-37
LOC_Os03g36470	6.02342	0.000243422
LOC_Os03g36480	6.06004	0.000189036
LOC_Os03g36534	2.05808	5.13118e-34
LOC_Os03g36540	-1.52796	9.03205e-14
LOC_Os03g37650	-1.69232	6.42213e-08
LOC_Os03g37730	4.30172	2.59121e-24
LOC_Os03g37864	5.76714	1.33002e-258
LOC_Os03g37878	2.04563	0.00164677
LOC_Os03g38230	-1.17482	5.20995e-24
LOC_Os03g38359	4.77192	2.19034e-18
LOC_Os03g38375	-1.75254	0.000112445
LOC_Os03g38800	-1.12621	7.51455e-08
LOC_Os03g39160	-1.28894	0.0136043
LOC_Os03g39350	4.7263	0.000812073
LOC_Os03g39610	-2.22154	1.76722e-88
LOC_Os03g39690	-1.07396	2.12621e-11
LOC_Os03g39740	1.56223	0.000990641
LOC_Os03g39830	-1.73435	2.93426e-16
LOC_Os03g39860	1.93929	1.09881e-19
LOC_Os03g39890	-1.19015	0.000605679
LOC_Os03g40100	1.06886	2.09618e-26
LOC_Os03g40380	-2.84246	0.00213623
LOC_Os03g40410	1.74811	6.21962e-14
LOC_Os03g40770	1.24511	0.0053896
LOC_Os03g41060	1.1148	0.000140431
LOC_Os03g41200	4.4405	6.25342e-28
LOC_Os03g41438	1.72523	7.68187e-05
LOC_Os03g41510	-1.20342	0.00620644
LOC_Os03g42130	-1.66758	8.74739e-05
LOC_Os03g42230	4.74511	1.38365e-05
LOC_Os03g42235	3.24249	5.36949e-35
LOC_Os03g42259	1.08025	1.19244e-17
LOC_Os03g42280	1.85453	0.000818871
LOC_Os03g42350	-1.78851	0.00340225
LOC_Os03g42510	-4.00568	1.51046e-06
LOC_Os03g42520	1.19801	0.00408245
LOC_Os03g42600	-1.3338	1.88548e-13
LOC_Os03g42710	1.13845	0.000613357
LOC_Os03g43440	1.56339	1.75319e-101
LOC_Os03g43650	1.81038	4.52112e-10
LOC_Os03g43750	1.23279	5.19545e-17
LOC_Os03g43810	-1.04228	2.35552e-05
LOC_Os03g44170	4.00548	0.000131085
LOC_Os03g44190	3.00087	1.41137e-34
LOC_Os03g44636	1.4237	0.0349588
LOC_Os03g44740	-1.2003	2.27842e-05
LOC_Os03g45220	-1.28898	7.05667e-10
LOC_Os03g45450	2.41443	5.0786e-05
LOC_Os03g45970	-1.08585	0.0127283
LOC_Os03g46070	2.33023	8.79229e-284
LOC_Os03g46790	1.46923	3.17684e-05
LOC_Os03g47160	2.10986	1.19748e-10
LOC_Os03g47610	-1.70454	2.27127e-09
LOC_Os03g48040	-2.0234	3.99292e-05
LOC_Os03g48457	-2.61258	0.0025627
LOC_Os03g48750	6.21875	0.000131474
LOC_Os03g48760	1.73138	0.000665855
LOC_Os03g48904	5.38087	1.10532e-07
LOC_Os03g49450	-1.03017	0.00409036
LOC_Os03g49524	2.30494	1.23772e-05
LOC_Os03g49560	-1.12926	0.00129852
LOC_Os03g50080	-1.47282	0.000471539
LOC_Os03g50180	1.88229	0.0241863
LOC_Os03g50270	-1.24836	1.8505e-11
LOC_Os03g50310	-1.51779	1.62552e-78
LOC_Os03g50490	1.39809	0.00305323
LOC_Os03g50670	-1.49224	3.15491e-07
LOC_Os03g50970	1.62657	1.87649e-08
LOC_Os03g51200	1.41551	1.59082e-07
LOC_Os03g51350	-1.00138	3.41151e-08
LOC_Os03g51760	1.0321	6.66192e-11
LOC_Os03g52010	-1.3505	1.93383e-06
LOC_Os03g52040	-1.3456	4.7705e-16
LOC_Os03g52130	-1.46816	0.00128799
LOC_Os03g52239	-1.0158	3.18283e-06
LOC_Os03g52460	-1.16692	2.09103e-10
LOC_Os03g52650	1.85361	5.43119e-06
LOC_Os03g52660	-2.6625	2.29891e-35
LOC_Os03g52910	1.92855	0.0460697
LOC_Os03g53400	1.29058	0.0037479
LOC_Os03g53550	2.5783	1.4967e-16
LOC_Os03g53560	5.37017	0.00424553
LOC_Os03g53640	-1.50229	1.39134e-07
LOC_Os03g53710	-1.64388	3.23613e-15
LOC_Os03g53845	1.44634	5.95999e-05
LOC_Os03g53900	3.26948	4.94831e-05
LOC_Os03g54160	1.23361	1.40585e-06
LOC_Os03g54240	3.77678	4.76476e-36
LOC_Os03g54820	4.28799	0.00448401
LOC_Os03g55070	1.1728	1.71118e-67
LOC_Os03g55260	1.58149	0.00546387
LOC_Os03g55430	1.20266	5.31641e-16
LOC_Os03g55550	2.78424	0.013613
LOC_Os03g55720	-1.22832	3.98494e-16
LOC_Os03g55734	3.19387	0.00364176
LOC_Os03g55810	2.77542	4.92307e-11
LOC_Os03g56050	4.04833	0.000109274
LOC_Os03g56360	-1.098	1.04767e-07
LOC_Os03g56370	-1.66607	0.00903024
LOC_Os03g56590	1.13696	2.72977e-19
LOC_Os03g56670	-2.07138	2.65487e-73
LOC_Os03g56730	4.67546	5.07468e-22
LOC_Os03g56740	3.64395	0.000644545
LOC_Os03g56900	1.07745	3.79635e-15
LOC_Os03g57050	1.72354	0.00647107
LOC_Os03g57145	4.98019	1.34984e-134
LOC_Os03g57149	-1.3862	2.80993e-05
LOC_Os03g57220	-1.71742	2.9113e-69
LOC_Os03g57545	2.75696	7.12696e-59
LOC_Os03g57660	1.31026	4.39992e-31
LOC_Os03g57680	-1.17393	1.67988e-19
LOC_Os03g58300	1.2098	0.0130124
LOC_Os03g58500	1.12937	0.00837636
LOC_Os03g58730	5.18562	6.13167e-09
LOC_Os03g59030	-2.04074	7.3965e-05
LOC_Os03g59110	-1.14178	0.0231874
LOC_Os03g59290	-2.19008	3.24731e-23
LOC_Os03g59880	3.22639	6.44295e-13
LOC_Os03g60100	-1.57741	4.78203e-18
LOC_Os03g60190	1.73033	0.000502825
LOC_Os03g60419	5.75311	8.9869e-22
LOC_Os03g60430	1.20566	3.93442e-15
LOC_Os03g60960	4.09651	0.0474708
LOC_Os03g61090	-1.24598	2.13296e-09
LOC_Os03g61220	-1.04476	1.47392e-26
LOC_Os03g61270	-1.05777	3.07023e-21
LOC_Os03g61500	2.39908	4.32793e-27
LOC_Os03g61510	3.02456	0.0188304
LOC_Os03g61910	1.03185	1.46477e-07
LOC_Os03g61980	1.93791	0.0144473
LOC_Os03g62260	1.17612	6.89567e-05
LOC_Os03g62430	1.46464	2.83216e-11
LOC_Os03g62810	-1.20896	9.8368e-11
LOC_Os03g63000	4.45269	0.00697025
LOC_Os03g63480	-1.66055	1.36816e-40
LOC_Os03g63620	2.14837	0.0148854
LOC_Os03g63870	5.89277	9.17488e-05
LOC_Os03g63999	1.19687	0.00324855
LOC_Os03g64020	-1.72591	3.24619e-07
LOC_Os04g01470	1.5804	2.72116e-06
LOC_Os04g01690	1.94034	0.0127025
LOC_Os04g01740	1.34119	1.27824e-13
LOC_Os04g01960	1.17601	0.0254903
LOC_Os04g02050	2.0468	3.81476e-46
LOC_Os04g02490	-1.2225	1.68036e-05
LOC_Os04g02530	1.72014	3.97903e-28
LOC_Os04g02880	-2.35518	1.84344e-12
LOC_Os04g03100	-1.56717	0.000360409
LOC_Os04g03579	-1.81939	7.01143e-193
LOC_Os04g03660	1.01594	0.0444269
LOC_Os04g03870	1.48557	3.00909e-07
LOC_Os04g03920	4.2708	7.5549e-20
LOC_Os04g04060	1.43287	0.0144552
LOC_Os04g04390	3.17405	6.15217e-51
LOC_Os04g04420	5.57088	0.00239974
LOC_Os04g04740	5.50056	0.00205906
LOC_Os04g04770	-2.96542	0.0367169
LOC_Os04g04790	-4.54463	0.0423365
LOC_Os04g05470	4.03793	7.45766e-09
LOC_Os04g05570	-2.41278	0.00677805
LOC_Os04g05580	3.50568	1.66109e-08
LOC_Os04g05770	7.75016	1.44989e-08
LOC_Os04g06244	5.00519	0.000173218
LOC_Os04g06280	3.92782	5.44406e-07
LOC_Os04g06300	6.50783	3.50502e-06
LOC_Os04g06340	5.82734	0.000103385
LOC_Os04g06520	2.17255	4.00113e-34
LOC_Os04g06734	5.30796	1.32557e-36
LOC_Os04g07890	-1.04213	0.0273981
LOC_Os04g08190	2.97603	0.0015859
LOC_Os04g08350	1.95362	8.08461e-117
LOC_Os04g08360	5.16087	0.0133001
LOC_Os04g08415	2.486	0.0435056
LOC_Os04g08550	1.58689	2.3869e-14
LOC_Os04g08600	6.97981	1.27776e-06
LOC_Os04g08764	1.06443	2.32575e-07
LOC_Os04g08800	5.24257	8.52654e-14
LOC_Os04g08815	5.22984	1.28933e-17
LOC_Os04g08828	3.2526	1.15823e-07
LOC_Os04g09260	1.95213	1.84878e-05
LOC_Os04g09350	4.01132	1.33203e-89
LOC_Os04g09360	5.5732	0.000309632
LOC_Os04g09430	3.92132	0.0153093
LOC_Os04g09580	1.50731	2.24127e-05
LOC_Os04g09670	5.50633	1.81008e-10
LOC_Os04g09800	3.51053	0.04703
LOC_Os04g09810	2.35883	0.00120078
LOC_Os04g09900	1.49614	5.52104e-118
LOC_Os04g09920	1.78703	7.01641e-147
LOC_Os04g10000	1.0631	1.64508e-13
LOC_Os04g10010	1.81462	2.71605e-69
LOC_Os04g10060	3.05523	5.93739e-75
LOC_Os04g10160	2.1458	5.13389e-118
LOC_Os04g10214	6.10453	2.73411e-20
LOC_Os04g10350	2.00691	6.70498e-176
LOC_Os04g10410	-1.18411	0.00127086
LOC_Os04g10460	1.27924	3.8165e-09
LOC_Os04g10480	-3.4229	0.0125856
LOC_Os04g10530	6.62547	1.27346e-12
LOC_Os04g10569	2.92895	0.0137058
LOC_Os04g10590	-2.01952	0.026507
LOC_Os04g10650	3.97903	0.0122226
LOC_Os04g10750	2.63546	1.82709e-51
LOC_Os04g11030	1.1768	3.45143e-05
LOC_Os04g11040	1.2128	1.61514e-15
LOC_Os04g11980	4.99011	1.40583e-37
LOC_Os04g12370	6.88399	2.29206e-06
LOC_Os04g12744	2.02324	5.05315e-20
LOC_Os04g12890	-1.64794	0.000649214
LOC_Os04g12900	-1.02981	7.38001e-06
LOC_Os04g12970	1.17121	2.95281e-26
LOC_Os04g13140	1.12997	8.24672e-11
LOC_Os04g13260	-1.00116	1.75005e-07
LOC_Os04g13540	6.47226	2.24406e-05
LOC_Os04g13630	-1.50381	0.0344845
LOC_Os04g14140	4.69608	4.0614e-06
LOC_Os04g14170	5.41644	3.67486e-10
LOC_Os04g14200	7.02619	1.2084e-06
LOC_Os04g14204	4.79012	5.42131e-14
LOC_Os04g14410	-1.0162	9.3698e-05
LOC_Os04g14690	3.41632	0.000260389
LOC_Os04g14710	5.76854	2.5132e-20
LOC_Os04g15530	5.37201	0.00349081
LOC_Os04g15550	3.53009	6.55393e-62
LOC_Os04g15580	-1.43815	3.04416e-08
LOC_Os04g15660	1.24504	1.7678e-05
LOC_Os04g15840	1.6237	0.0170317
LOC_Os04g16680	-1.30047	2.519e-06
LOC_Os04g16940	2.2327	2.96446e-15
LOC_Os04g17479	4.41948	6.49824e-139
LOC_Os04g17700	1.2647	5.21124e-07
LOC_Os04g18380	5.26544	0.00104711
LOC_Os04g18570	-1.45547	1.39698e-06
LOC_Os04g18800	-1.252	0.0203861
LOC_Os04g19114	1.65532	0.000162522
LOC_Os04g19470	6.40085	3.22171e-05
LOC_Os04g19540	-1.24448	2.10149e-05
LOC_Os04g20070	-1.29527	0.000540006
LOC_Os04g20180	2.14874	9.43148e-05
LOC_Os04g20210	4.40144	1.15644e-20
LOC_Os04g20260	-2.69248	0.0259313
LOC_Os04g20540	1.19997	0.0169989
LOC_Os04g21320	1.09705	0.00040012
LOC_Os04g21580	6.62355	9.28645e-25
LOC_Os04g21840	5.23363	0.00702405
LOC_Os04g21850	7.20474	3.44567e-07
LOC_Os04g22080	6.68116	7.2331e-217
LOC_Os04g22220	5.66456	0.000226704
LOC_Os04g22270	4.54374	2.69337e-17
LOC_Os04g22300	4.26187	0.0288191
LOC_Os04g22380	1.86496	0.0025627
LOC_Os04g22470	-1.42456	0.0406305
LOC_Os04g22720	2.80796	0.00655231
LOC_Os04g22890	4.86641	0.00535585
LOC_Os04g22990	4.4183	9.5164e-14
LOC_Os04g23040	4.39498	2.98054e-11
LOC_Os04g23140	4.85536	0
LOC_Os04g23600	1.40389	0.0292955
LOC_Os04g23720	2.54384	0.00235677
LOC_Os04g23890	-1.3841	9.19415e-24
LOC_Os04g24294	3.51312	5.77493e-17
LOC_Os04g24300	3.63932	1.76785e-06
LOC_Os04g24319	9.16695	7.87802e-13
LOC_Os04g24328	5.96088	3.15884e-21
LOC_Os04g24360	4.47591	0.0156071
LOC_Os04g24460	2.18225	0.00649982
LOC_Os04g24770	-1.37767	0.0123563
LOC_Os04g24804	4.78468	0.0254371
LOC_Os04g24900	5.97451	0.000260035
LOC_Os04g25060	2.28904	1.16147e-104
LOC_Os04g25380	2.23818	0.000413083
LOC_Os04g25454	1.21326	0.000330441
LOC_Os04g25740	5.61255	6.55816e-19
LOC_Os04g25800	2.12368	1.53162e-25
LOC_Os04g25900	-1.28037	9.32488e-10
LOC_Os04g25960	-1.07086	0.035765
LOC_Os04g26360	-2.44304	0.000452726
LOC_Os04g26380	-1.98863	1.5089e-08
LOC_Os04g26550	-1.68161	1.00198e-10
LOC_Os04g26590	-1.22286	0.000522694
LOC_Os04g27410	-1.79292	0.0024544
LOC_Os04g27800	2.27358	2.09457e-05
LOC_Os04g28170	1.02951	1.03133e-05
LOC_Os04g28210	-1.39579	0.01992
LOC_Os04g29210	6.58677	1.49375e-08
LOC_Os04g29580	-1.31378	2.18021e-08
LOC_Os04g29970	1.99984	4.60204e-09
LOC_Os04g29990	-1.13835	2.09639e-07
LOC_Os04g30160	-1.29826	1.5586e-06
LOC_Os04g30240	4.96583	3.66312e-48
LOC_Os04g30250	4.07104	1.04197e-10
LOC_Os04g30610	-1.54522	0.0120868
LOC_Os04g30690	-1.31232	0.0329357
LOC_Os04g30720	2.43998	0.0165503
LOC_Os04g30750	3.02951	0.0257024
LOC_Os04g31010	1.50843	3.43586e-13
LOC_Os04g31040	-1.38218	8.66481e-05
LOC_Os04g31090	5.14009	0.00897743
LOC_Os04g31110	1.15023	0.00608766
LOC_Os04g31140	5.42795	9.17421e-52
LOC_Os04g31790	-1.43465	3.35558e-12
LOC_Os04g32080	1.1346	0.000575128
LOC_Os04g32510	-1.66295	3.60872e-06
LOC_Os04g32760	5.71265	0.000166329
LOC_Os04g32770	5.26848	4.53091e-05
LOC_Os04g33060	-1.10552	2.43447e-13
LOC_Os04g33210	-1.05836	1.92711e-09
LOC_Os04g33240	1.05966	7.02358e-33
LOC_Os04g33590	-1.32993	4.21429e-76
LOC_Os04g33610	-1.42064	5.71599e-08
LOC_Os04g33830	-2.07574	7.74972e-74
LOC_Os04g34240	1.70554	0.000144607
LOC_Os04g34390	2.97157	3.29773e-10
LOC_Os04g34410	-1.64003	0.000376983
LOC_Os04g34460	-2.02478	0.000211611
LOC_Os04g34600	-2.2485	3.62919e-10
LOC_Os04g34699	5.14658	0.00163041
LOC_Os04g34870	-1.00818	0.0186443
LOC_Os04g34880	-1.41818	8.67778e-10
LOC_Os04g35534	5.49563	1.30941e-10
LOC_Os04g36720	-2.0082	5.84515e-23
LOC_Os04g36760	-1.34852	3.06428e-16
LOC_Os04g37960	1.21836	0.0139117
LOC_Os04g38026	-1.30488	2.92691e-07
LOC_Os04g38410	-2.67886	3.36807e-111
LOC_Os04g38560	1.28855	0.0269756
LOC_Os04g38600	-1.71381	9.12196e-17
LOC_Os04g38640	-1.16221	0.00259635
LOC_Os04g38850	-1.04781	4.30235e-06
LOC_Os04g39030	-1.28608	3.28412e-10
LOC_Os04g39100	1.1979	2.43913e-06
LOC_Os04g39300	1.06022	6.69471e-05
LOC_Os04g39780	2.18525	0.0163506
LOC_Os04g40020	5.33544	0.000810484
LOC_Os04g40070	1.25397	0.000115108
LOC_Os04g40090	1.21884	6.3606e-79
LOC_Os04g40460	-1.76897	4.30984e-20
LOC_Os04g40550	2.21911	0.000103513
LOC_Os04g41238	7.49355	1.74327e-08
LOC_Os04g41340	-1.63869	2.43972e-05
LOC_Os04g41390	5.43012	0.003625
LOC_Os04g41480	4.6761	0.0345648
LOC_Os04g41620	2.33112	6.84869e-05
LOC_Os04g41680	2.19026	2.13105e-10
LOC_Os04g41930	-1.19231	0.00118205
LOC_Os04g42110	2.02971	8.22636e-09
LOC_Os04g42560	4.8848	0.0186693
LOC_Os04g43410	-1.26235	6.0591e-08
LOC_Os04g43420	-1.25445	4.03783e-06
LOC_Os04g43650	1.32036	8.77571e-90
LOC_Os04g43840	1.34779	0.00202338
LOC_Os04g43850	-4.73719	0.0250759
LOC_Os04g44200	-1.75933	0.0163573
LOC_Os04g44240	1.26921	2.02491e-08
LOC_Os04g44340	-1.04277	0.000964025
LOC_Os04g44460	-1.61753	1.46978e-05
LOC_Os04g44480	-3.64924	0.0124487
LOC_Os04g45090	-1.06586	6.85827e-06
LOC_Os04g45210	-2.39148	2.89757e-06
LOC_Os04g45220	4.55902	7.99657e-24
LOC_Os04g45480	1.05101	1.21068e-13
LOC_Os04g45490	-1.24117	1.28369e-26
LOC_Os04g45510	1.15019	3.1687e-25
LOC_Os04g45520	1.23639	1.63908e-38
LOC_Os04g46010	-1.16132	0.000241965
LOC_Os04g46400	1.12327	5.07156e-11
LOC_Os04g46410	1.42746	0.000306129
LOC_Os04g46610	-1.6156	1.20601e-06
LOC_Os04g46680	-2.18261	0.000169162
LOC_Os04g47020	-1.43233	0.021459
LOC_Os04g47300	2.23499	2.27742e-05
LOC_Os04g47320	1.87571	5.61636e-10
LOC_Os04g47660	-1.07683	0.0119821
LOC_Os04g47720	2.84826	0.0025924
LOC_Os04g48240	4.18876	0.0349709
LOC_Os04g48670	-3.59056	0.04523
LOC_Os04g49350	-1.32145	1.49035e-39
LOC_Os04g49757	1.44309	2.38166e-06
LOC_Os04g49840	-2.88102	0.0114922
LOC_Os04g49910	-1.74906	0.0499372
LOC_Os04g50930	-1.55915	8.65081e-15
LOC_Os04g50960	2.49134	0.00253958
LOC_Os04g51009	2.38835	6.86698e-10
LOC_Os04g51300	-1.02296	0.00671819
LOC_Os04g51520	1.13698	0.0279414
LOC_Os04g51660	1.43198	2.28924e-51
LOC_Os04g51809	5.09203	7.55183e-91
LOC_Os04g51930	2.97194	0.0328442
LOC_Os04g52210	-1.55539	4.4737e-46
LOC_Os04g52230	-1.76389	3.79934e-61
LOC_Os04g52260	-1.24008	0.0183441
LOC_Os04g52320	1.35499	0.000462194
LOC_Os04g52420	4.05507	0.001067
LOC_Os04g52590	1.63441	3.49114e-05
LOC_Os04g52606	3.2057	4.52573e-32
LOC_Os04g52630	1.32237	7.23904e-11
LOC_Os04g52660	5.74427	4.2753e-58
LOC_Os04g52800	1.29805	3.70985e-14
LOC_Os04g52980	4.87635	0.00441604
LOC_Os04g53130	-1.47901	9.63261e-08
LOC_Os04g53490	-1.78474	0.000627652
LOC_Os04g53520	-1.25401	1.34384e-06
LOC_Os04g53540	-4.46246	0.00164933
LOC_Os04g53560	1.00184	0.0187573
LOC_Os04g53750	3.07263	2.63118e-14
LOC_Os04g53830	1.2504	3.96815e-12
LOC_Os04g53840	5.28974	1.56772e-09
LOC_Os04g53920	4.82684	0.00535971
LOC_Os04g53980	4.72025	0.0252794
LOC_Os04g54010	-1.7405	0.00107993
LOC_Os04g54140	1.06697	0.000262832
LOC_Os04g54320	-1.56715	2.58156e-05
LOC_Os04g54610	1.41498	6.87564e-09
LOC_Os04g54620	1.37847	7.26632e-10
LOC_Os04g54790	-1.48176	9.58074e-05
LOC_Os04g55440	-1.30446	8.07135e-08
LOC_Os04g55500	2.22154	1.06581e-49
LOC_Os04g55710	1.32356	1.23695e-141
LOC_Os04g55740	1.00624	2.54983e-67
LOC_Os04g56400	-1.58474	3.57158e-17
LOC_Os04g56430	1.33046	1.65022e-123
LOC_Os04g57060	4.87548	0.0217669
LOC_Os04g57180	1.30987	6.00957e-07
LOC_Os04g57490	1.9362	9.02015e-05
LOC_Os04g57840	-1.24131	0.0310995
LOC_Os04g58030	5.29489	0.00134893
LOC_Os04g58050	4.70665	1.14882e-08
LOC_Os04g58200	-1.62585	0.0171305
LOC_Os04g58680	3.12728	0.00121355
LOC_Os04g59200	4.44799	1.56959e-15
LOC_Os04g59260	1.12716	2.75069e-75
LOC_Os04g59430	1.61312	8.20903e-06
LOC_Os04g59440	-1.56415	4.057e-42
LOC_Os05g01140	4.67898	0.0343941
LOC_Os05g01380	1.07256	3.13461e-61
LOC_Os05g01444	2.02586	3.27025e-41
LOC_Os05g01810	2.18244	2.03563e-32
LOC_Os05g01970	-1.4127	0.000202841
LOC_Os05g02200	1.24537	1.52675e-30
LOC_Os05g03160	1.35336	1.15411e-19
LOC_Os05g03174	1.16806	1.03184e-05
LOC_Os05g03260	-4.90825	0.0163394
LOC_Os05g03370	3.58983	3.22284e-22
LOC_Os05g03400	-1.01924	0.00472928
LOC_Os05g03870	-1.51529	1.24008e-10
LOC_Os05g04070	-1.1084	0.002074
LOC_Os05g04215	4.15689	2.67898e-06
LOC_Os05g04410	1.10436	2.14528e-68
LOC_Os05g04570	-1.61846	0.0168921
LOC_Os05g04710	3.66725	0.00593736
LOC_Os05g04750	-1.26234	0.0101241
LOC_Os05g04820	1.56908	2.02582e-05
LOC_Os05g05530	1.73923	3.96058e-15
LOC_Os05g05550	3.18111	0.0399266
LOC_Os05g05630	4.6481	7.81322e-16
LOC_Os05g05650	6.22729	7.67649e-05
LOC_Os05g05670	1.139	1.76157e-49
LOC_Os05g05880	2.383	0.000925895
LOC_Os05g05910	4.83142	0.00654114
LOC_Os05g06300	3.23268	0.00111812
LOC_Os05g06390	3.38349	0.00140731
LOC_Os05g06399	6.46836	2.13693e-05
LOC_Os05g06630	3.09504	6.12014e-56
LOC_Os05g06660	1.52982	7.27791e-13
LOC_Os05g06720	1.22223	0.000387987
LOC_Os05g06790	-1.22026	0.000119335
LOC_Os05g07080	3.78039	0.00298697
LOC_Os05g07880	-1.33287	7.2024e-49
LOC_Os05g08110	6.73094	5.11885e-06
LOC_Os05g08390	1.35857	9.33554e-06
LOC_Os05g08830	1.58529	1.06908e-07
LOC_Os05g08850	3.37974	1.75575e-07
LOC_Os05g08890	-1.00838	2.71112e-06
LOC_Os05g08900	1.20637	8.94288e-08
LOC_Os05g08940	3.70026	0.0340305
LOC_Os05g09160	-1.20025	0.0453249
LOC_Os05g09280	4.40728	0.0197224
LOC_Os05g10310	3.52775	6.77853e-43
LOC_Os05g10414	5.12459	3.06556e-224
LOC_Os05g10550	4.88056	0.0202703
LOC_Os05g10560	3.61869	2.0429e-12
LOC_Os05g10570	6.35864	1.62483e-43
LOC_Os05g10625	2.0346	3.2744e-45
LOC_Os05g11005	-1.08768	7.13497e-31
LOC_Os05g11064	5.28829	2.56833e-07
LOC_Os05g11510	-2.00286	0.000451449
LOC_Os05g11990	1.19685	0.0265073
LOC_Os05g12030	3.4393	0.00142683
LOC_Os05g12040	6.1224	1.75342e-43
LOC_Os05g12090	3.45178	1.10269e-06
LOC_Os05g12450	3.98006	0.000124577
LOC_Os05g12550	5.83472	0.000495795
LOC_Os05g13380	-4.98547	0.0122226
LOC_Os05g13420	5.98706	7.84368e-50
LOC_Os05g13804	4.87982	0.00476466
LOC_Os05g13810	4.65586	0.00949247
LOC_Os05g13900	1.47568	1.25636e-18
LOC_Os05g13904	-1.51231	0.023389
LOC_Os05g13970	2.57023	2.27501e-56
LOC_Os05g14270	-1.48597	0.0332397
LOC_Os05g14580	6.46919	2.15156e-05
LOC_Os05g15930	-2.20096	0.0142135
LOC_Os05g16054	5.1454	5.12237e-11
LOC_Os05g16315	-1.56358	2.86306e-05
LOC_Os05g18604	1.45132	4.66698e-34
LOC_Os05g18670	1.4592	0.0135268
LOC_Os05g19380	-1.50851	0.00234841
LOC_Os05g19510	1.14262	0.0188676
LOC_Os05g20100	-1.38734	1.1579e-27
LOC_Os05g21120	-1.20102	0.0243308
LOC_Os05g22614	-1.80218	3.67047e-07
LOC_Os05g22730	-1.15953	2.40534e-05
LOC_Os05g23880	1.04457	8.68992e-05
LOC_Os05g24240	3.76176	0.023389
LOC_Os05g24870	4.89241	0.0227143
LOC_Os05g25080	-1.00039	4.97036e-06
LOC_Os05g25150	7.18659	3.32488e-15
LOC_Os05g25280	7.06934	8.59298e-07
LOC_Os05g25400	5.8754	1.64116e-09
LOC_Os05g25650	5.79438	9.179e-12
LOC_Os05g25800	4.45956	0.0239188
LOC_Os05g26020	1.5935	0.00518884
LOC_Os05g26040	1.36804	0.0035742
LOC_Os05g26070	1.50487	5.30537e-09
LOC_Os05g26610	4.68089	0.037771
LOC_Os05g26630	3.64662	0.0329451
LOC_Os05g27100	-1.04002	8.51156e-05
LOC_Os05g27680	6.14622	4.32361e-07
LOC_Os05g28090	-1.64532	0.000195046
LOC_Os05g28210	-2.78377	5.11999e-16
LOC_Os05g29160	3.81854	0.0229934
LOC_Os05g29170	5.4802	1.23489e-69
LOC_Os05g29680	2.99504	0.00377487
LOC_Os05g29880	-1.21345	5.80713e-06
LOC_Os05g30640	2.63218	1.52284e-08
LOC_Os05g30660	5.42547	1.74716e-24
LOC_Os05g30680	5.09796	1.23954e-08
LOC_Os05g30720	5.71448	4.59305e-06
LOC_Os05g30730	4.60593	0.014496
LOC_Os05g30760	1.26711	1.03426e-14
LOC_Os05g30850	4.02659	0.00120279
LOC_Os05g31750	1.2509	3.10549e-29
LOC_Os05g31890	2.69803	0.0480881
LOC_Os05g32474	5.10941	1.66263e-64
LOC_Os05g32480	6.70324	7.70532e-06
LOC_Os05g32520	-2.10443	0.0111434
LOC_Os05g32980	5.5996	8.00107e-06
LOC_Os05g33120	3.28248	0.024871
LOC_Os05g33140	-1.31468	0.00657189
LOC_Os05g33160	3.00865	0.00747089
LOC_Os05g33280	-1.80893	3.1147e-08
LOC_Os05g33410	1.02708	0.00014331
LOC_Os05g33520	-2.09562	4.21338e-24
LOC_Os05g33630	1.13026	1.89782e-05
LOC_Os05g33840	-1.10011	2.88645e-17
LOC_Os05g33900	-2.36707	9.08062e-05
LOC_Os05g34030	-1.48219	1.28457e-14
LOC_Os05g34260	1.38033	1.85664e-97
LOC_Os05g34730	1.43347	1.03093e-10
LOC_Os05g34980	2.17553	4.59057e-68
LOC_Os05g35410	-2.55061	9.91185e-08
LOC_Os05g35470	-1.29938	0.00997577
LOC_Os05g36260	1.01299	0.00859437
LOC_Os05g36994	5.76189	1.04965e-62
LOC_Os05g37060	1.20266	3.25528e-94
LOC_Os05g37190	1.11351	1.12815e-66
LOC_Os05g37340	-1.11753	0.000793767
LOC_Os05g38130	-1.24284	2.09597e-09
LOC_Os05g38310	3.82105	1.26808e-07
LOC_Os05g38350	-1.1011	2.69261e-09
LOC_Os05g38410	4.01599	0.016153
LOC_Os05g38570	-1.83729	7.79486e-14
LOC_Os05g38984	2.32173	0.0148004
LOC_Os05g39270	5.6277	0.000234843
LOC_Os05g39790	-1.15039	0.000271561
LOC_Os05g40020	1.4457	0.00845404
LOC_Os05g40060	1.24681	3.64729e-66
LOC_Os05g40180	-1.94653	2.48221e-15
LOC_Os05g40270	-1.04421	8.98143e-63
LOC_Os05g40820	1.17097	5.12678e-44
LOC_Os05g40910	1.85134	6.56458e-05
LOC_Os05g41190	-2.26104	1.04577e-17
LOC_Os05g41290	1.09887	3.2882e-07
LOC_Os05g41640	-1.32491	1.18832e-25
LOC_Os05g41990	-1.56802	0.0458933
LOC_Os05g42060	-1.26907	2.36664e-05
LOC_Os05g42160	5.5252	5.17554e-08
LOC_Os05g42190	1.24577	2.29206e-06
LOC_Os05g42448	6.35734	7.71875e-06
LOC_Os05g43090	1.62274	0.0318
LOC_Os05g43100	1.81749	0.0260822
LOC_Os05g43120	1.01305	1.98903e-15
LOC_Os05g43174	3.91584	3.68178e-08
LOC_Os05g43310	-1.80431	0.0034707
LOC_Os05g43590	-4.54571	0.0475034
LOC_Os05g43760	2.44017	0.0417417
LOC_Os05g43930	1.13348	0.00222179
LOC_Os05g43940	1.8586	5.03886e-58
LOC_Os05g45070	2.69255	7.16375e-61
LOC_Os05g45100	1.6125	0.000413892
LOC_Os05g45110	4.72254	3.24395e-10
LOC_Os05g45500	2.37046	0.0320709
LOC_Os05g45680	2.35117	0.00246492
LOC_Os05g46370	2.92099	7.38882e-12
LOC_Os05g46380	1.21685	0.015536
LOC_Os05g46690	3.43896	0.0208133
LOC_Os05g46750	1.09389	2.74232e-15
LOC_Os05g46830	1.53664	0.0029556
LOC_Os05g46840	2.42385	2.14855e-10
LOC_Os05g46890	6.10048	5.11251e-72
LOC_Os05g46920	5.21928	8.94317e-16
LOC_Os05g46950	3.46432	0.000167906
LOC_Os05g46954	4.77614	1.15116e-83
LOC_Os05g47442	4.82282	0.000468526
LOC_Os05g47446	1.59787	8.02492e-69
LOC_Os05g47520	-1.56235	3.74983e-07
LOC_Os05g47730	-1.11917	4.61232e-09
LOC_Os05g47860	-2.08533	5.46545e-07
LOC_Os05g47940	-1.14478	9.4339e-07
LOC_Os05g47950	2.35429	4.15879e-09
LOC_Os05g48000	4.37019	3.74937e-07
LOC_Os05g48040	1.08896	9.87995e-24
LOC_Os05g48150	1.84165	0.000427476
LOC_Os05g48160	-1.031	0.00074363
LOC_Os05g48500	1.62279	6.06936e-100
LOC_Os05g48610	2.15037	0.000213019
LOC_Os05g48630	-1.65574	6.55355e-82
LOC_Os05g48770	2.89827	0.00693905
LOC_Os05g48790	1.80325	1.1503e-09
LOC_Os05g49300	-1.30632	1.86901e-08
LOC_Os05g49684	2.80017	7.34687e-05
LOC_Os05g50330	3.90625	4.9736e-17
LOC_Os05g50380	-1.56171	2.75714e-09
LOC_Os05g50420	1.08061	3.97547e-19
LOC_Os05g50530	-1.62821	0.000334365
LOC_Os05g50770	1.35654	4.11138e-05
LOC_Os05g50910	1.02939	0.00655405
LOC_Os05g50950	-1.2607	3.47304e-06
LOC_Os05g50990	1.03057	2.35434e-07
LOC_Os05g51050	5.18801	7.03377e-05
LOC_Os05g51300	4.78357	1.20089e-11
LOC_Os05g51440	-1.15411	0.0122598
LOC_Os05g51570	1.1244	2.55659e-19
LOC_Os06g01210	-1.98888	1.63269e-82
LOC_Os06g01220	-1.36777	0.0256474
LOC_Os06g01460	-1.33112	3.83698e-15
LOC_Os06g01850	-1.71669	1.22135e-05
LOC_Os06g01950	-1.22319	1.69346e-07
LOC_Os06g02120	-1.46086	3.20717e-07
LOC_Os06g02360	-1.38891	0.0090854
LOC_Os06g02400	-1.13339	0.0334816
LOC_Os06g02830	3.02284	0.0230126
LOC_Os06g03050	5.78514	0.000643125
LOC_Os06g03640	1.67939	5.27371e-05
LOC_Os06g03830	1.13873	4.0822e-32
LOC_Os06g04150	-2.34332	3.26173e-05
LOC_Os06g04169	1.3727	0.00587433
LOC_Os06g04680	-1.25532	1.92491e-05
LOC_Os06g04870	1.10089	3.624e-06
LOC_Os06g05010	-4.9857	0.0131462
LOC_Os06g05950	-2.41072	4.53596e-06
LOC_Os06g06610	-1.31939	0.00386536
LOC_Os06g07250	1.67195	1.06347e-222
LOC_Os06g07330	3.88464	5.66987e-05
LOC_Os06g08600	3.25999	9.43737e-09
LOC_Os06g08680	2.69615	7.71875e-06
LOC_Os06g08880	4.20186	3.81088e-05
LOC_Os06g08884	3.50737	2.38937e-26
LOC_Os06g08890	6.47258	2.28133e-05
LOC_Os06g08910	1.3099	5.68303e-11
LOC_Os06g08920	1.75625	0.0192309
LOC_Os06g09020	3.1697	1.62498e-80
LOC_Os06g09560	1.15524	6.29413e-21
LOC_Os06g09610	-1.02358	8.39624e-11
LOC_Os06g10100	6.96938	3.03816e-07
LOC_Os06g10170	5.66909	4.07241e-14
LOC_Os06g10410	1.17049	0.00202613
LOC_Os06g10750	1.7979	3.58555e-21
LOC_Os06g10870	1.13406	0.00111461
LOC_Os06g10930	1.56997	5.97434e-10
LOC_Os06g11230	5.49876	3.02134e-15
LOC_Os06g11330	-1.73419	3.11974e-07
LOC_Os06g11440	1.13666	7.07277e-14
LOC_Os06g12040	1.07546	4.77073e-08
LOC_Os06g12129	2.25017	4.17456e-20
LOC_Os06g12150	1.02075	3.51398e-28
LOC_Os06g12170	4.5654	1.32705e-24
LOC_Os06g12620	3.2997	0.0285942
LOC_Os06g12870	1.46833	7.33082e-07
LOC_Os06g12940	5.14712	0.00797703
LOC_Os06g12950	1.68522	0.00530054
LOC_Os06g13190	1.5684	8.80625e-31
LOC_Os06g13230	1.06248	0.00209319
LOC_Os06g13560	3.70402	6.77449e-193
LOC_Os06g13660	-1.13955	1.47039e-09
LOC_Os06g13670	1.12933	0.00441398
LOC_Os06g13910	1.63069	2.94057e-10
LOC_Os06g14030	1.00228	1.75338e-09
LOC_Os06g14240	1.11182	0.00129308
LOC_Os06g14280	-2.25497	0.000166228
LOC_Os06g14400	2.627	2.34032e-71
LOC_Os06g14530	1.04248	0.0385971
LOC_Os06g14630	1.89733	8.75049e-07
LOC_Os06g15330	-2.165	5.16998e-06
LOC_Os06g15400	-2.39087	5.06068e-32
LOC_Os06g15570	5.77951	9.81837e-15
LOC_Os06g15660	5.46105	1.79624e-17
LOC_Os06g15750	-1.26573	0.040226
LOC_Os06g15810	1.02462	0.0025924
LOC_Os06g15820	1.28297	6.1851e-05
LOC_Os06g16060	1.60961	8.23334e-26
LOC_Os06g16140	4.47983	0.0162915
LOC_Os06g16300	3.31203	3.6309e-10
LOC_Os06g16470	-1.7365	6.55106e-08
LOC_Os06g16630	6.56608	1.54267e-05
LOC_Os06g16919	6.15132	3.81953e-150
LOC_Os06g17070	5.07142	1.44585e-06
LOC_Os06g17410	1.28546	1.06274e-09
LOC_Os06g17490	1.85651	0.00894934
LOC_Os06g17900	1.25625	0.000146967
LOC_Os06g17970	4.14449	2.00768e-22
LOC_Os06g18010	2.2559	2.43737e-06
LOC_Os06g18020	4.09236	6.277e-12
LOC_Os06g18670	1.41214	0.0118933
LOC_Os06g18820	-1.26381	0.0126326
LOC_Os06g19130	-1.42598	0.000519973
LOC_Os06g19160	4.57473	0.00145397
LOC_Os06g19210	-1.48969	1.19085e-07
LOC_Os06g19800	-5.82534	0.000597049
LOC_Os06g20070	6.27094	1.2093e-07
LOC_Os06g20440	6.09542	0.000250406
LOC_Os06g20480	4.43675	0.000122533
LOC_Os06g20570	1.73332	0.0398197
LOC_Os06g20760	4.97527	0.0143606
LOC_Os06g20770	4.87804	0.0206614
LOC_Os06g20879	5.40877	1.10272e-07
LOC_Os06g21369	3.67175	0.00726487
LOC_Os06g21380	-1.05499	7.19608e-24
LOC_Os06g21450	2.27209	0.0199871
LOC_Os06g21498	4.78108	0.0261069
LOC_Os06g21507	4.78108	0.0261069
LOC_Os06g21530	-1.40186	0.000285062
LOC_Os06g21590	-2.8802	4.4996e-265
LOC_Os06g21730	5.84185	0.000122764
LOC_Os06g21750	6.05267	4.88481e-07
LOC_Os06g21820	4.17171	2.14135e-71
LOC_Os06g21890	2.75806	2.30941e-16
LOC_Os06g21900	4.33134	0.0270419
LOC_Os06g22020	4.25798	0.0302325
LOC_Os06g22190	3.87165	0.0201331
LOC_Os06g22380	1.15835	1.11438e-10
LOC_Os06g22394	5.11431	1.55387e-54
LOC_Os06g22460	-1.44731	4.52846e-11
LOC_Os06g22600	1.91609	0.00483537
LOC_Os06g22690	-1.10917	3.77339e-12
LOC_Os06g23114	1.75566	5.64105e-29
LOC_Os06g23170	2.32715	0.00363341
LOC_Os06g23250	-5.94728	0.000222922
LOC_Os06g23274	-1.48499	5.89452e-20
LOC_Os06g23760	5.56707	0.00167165
LOC_Os06g23780	6.10621	2.70321e-05
LOC_Os06g23870	3.4534	1.13898e-235
LOC_Os06g24070	-1.86789	1.10198e-38
LOC_Os06g24310	1.38292	2.24743e-05
LOC_Os06g24420	5.566	0.00167521
LOC_Os06g24430	5.88968	2.26342e-09
LOC_Os06g24910	2.96809	1.39705e-08
LOC_Os06g25130	2.18157	3.20624e-10
LOC_Os06g25260	7.04199	1.20257e-06
LOC_Os06g25294	1.0809	2.81066e-10
LOC_Os06g25605	1.63566	1.24309e-19
LOC_Os06g26010	-1.01193	0.00581144
LOC_Os06g27410	5.22293	0.00651703
LOC_Os06g27590	1.40099	4.02089e-21
LOC_Os06g27760	-1.33095	3.58699e-21
LOC_Os06g27900	1.29631	0.0277575
LOC_Os06g28050	-1.49607	0.011666
LOC_Os06g28124	1.36259	2.39477e-20
LOC_Os06g28790	5.22022	0.00723795
LOC_Os06g28990	1.4443	1.5401e-05
LOC_Os06g29010	5.07155	0.0117874
LOC_Os06g29220	1.40579	0.00331567
LOC_Os06g29250	4.60221	6.79084e-14
LOC_Os06g29490	-1.52962	0.00514172
LOC_Os06g29900	-1.30654	3.69488e-07
LOC_Os06g29930	4.86523	4.64232e-13
LOC_Os06g30430	-1.47397	0.000958357
LOC_Os06g30920	1.07653	0.00278425
LOC_Os06g31890	-1.3092	4.26507e-23
LOC_Os06g31960	-1.40484	0.0173692
LOC_Os06g32610	4.60559	2.50851e-06
LOC_Os06g32840	3.47998	3.71552e-05
LOC_Os06g33040	2.74611	1.83209e-56
LOC_Os06g33710	-1.01907	6.2542e-37
LOC_Os06g34120	1.69464	3.11916e-26
LOC_Os06g34330	1.00133	2.71799e-06
LOC_Os06g34400	1.18944	3.71778e-07
LOC_Os06g34610	1.28376	6.92237e-09
LOC_Os06g34870	6.17212	2.4418e-07
LOC_Os06g34880	4.47648	0.0155938
LOC_Os06g34960	7.4992	5.6026e-08
LOC_Os06g34970	5.87801	0.000480777
LOC_Os06g35165	-1.35923	1.35892e-23
LOC_Os06g35480	2.72269	0.00306807
LOC_Os06g35520	1.09169	2.35629e-67
LOC_Os06g35560	1.13636	2.42923e-18
LOC_Os06g35574	-1.10594	0.0116576
LOC_Os06g35960	-1.36274	2.09602e-30
LOC_Os06g36030	1.74024	0.00436946
LOC_Os06g36040	1.4928	0.000279272
LOC_Os06g36050	1.23238	0.000243551
LOC_Os06g36150	4.01599	0.016153
LOC_Os06g36310	2.21357	6.00277e-07
LOC_Os06g36320	2.40652	0.0172263
LOC_Os06g36380	4.74518	2.24085e-39
LOC_Os06g36840	-1.60968	0.0098872
LOC_Os06g36859	4.78108	0.0261069
LOC_Os06g36880	1.24854	1.95597e-30
LOC_Os06g36930	1.2618	0.000453677
LOC_Os06g37030	-4.98536	0.0119405
LOC_Os06g37300	1.37818	4.50187e-16
LOC_Os06g37450	-1.8757	1.3022e-30
LOC_Os06g37490	-1.80082	0.0010488
LOC_Os06g38110	6.44508	5.43119e-06
LOC_Os06g38120	5.7932	4.82062e-12
LOC_Os06g38210	5.33668	0
LOC_Os06g38430	6.46482	4.18817e-23
LOC_Os06g38480	6.39408	6.7972e-06
LOC_Os06g38580	2.29371	0.0309012
LOC_Os06g38650	4.27208	2.23289e-09
LOC_Os06g38660	6.8884	2.68311e-53
LOC_Os06g38710	5.14695	0.00166471
LOC_Os06g38730	4.04181	6.31963e-20
LOC_Os06g39060	2.1608	7.12294e-08
LOC_Os06g39070	-1.28502	0.0187953
LOC_Os06g39110	1.18769	7.88537e-48
LOC_Os06g39240	1.71825	6.82364e-36
LOC_Os06g39390	2.97016	3.23828e-196
LOC_Os06g39780	6.71219	7.49284e-09
LOC_Os06g39960	2.96153	2.19127e-05
LOC_Os06g40070	3.14245	0.000724092
LOC_Os06g40170	1.16386	3.25807e-22
LOC_Os06g40180	1.10337	5.25565e-14
LOC_Os06g40240	5.08038	2.25448e-22
LOC_Os06g40480	-5.645	0.000988801
LOC_Os06g40530	-1.44296	0.00931083
LOC_Os06g40809	6.1507	0.000134613
LOC_Os06g41070	-1.13896	0.00699066
LOC_Os06g41120	6.13511	3.03344e-148
LOC_Os06g41240	5.56977	5.247e-23
LOC_Os06g41670	1.20371	1.11545e-07
LOC_Os06g43370	-1.52984	3.43833e-07
LOC_Os06g43510	1.10797	0.0193824
LOC_Os06g43800	-1.1227	2.57305e-22
LOC_Os06g44034	1.08741	1.34079e-22
LOC_Os06g44100	2.52921	1.26821e-06
LOC_Os06g44190	-1.08087	0.000958736
LOC_Os06g44450	-1.38569	2.00091e-68
LOC_Os06g44800	-1.49932	7.20249e-09
LOC_Os06g44930	1.6157	0.0293168
LOC_Os06g45320	-1.10902	0.0411786
LOC_Os06g45370	-1.25652	0.0244278
LOC_Os06g45940	-1.30573	1.11114e-05
LOC_Os06g45990	1.46431	0.00635408
LOC_Os06g46090	2.39455	0.00208276
LOC_Os06g46350	1.45384	6.90904e-16
LOC_Os06g46470	2.19136	0.000756542
LOC_Os06g47470	1.06628	4.09837e-18
LOC_Os06g47480	4.28946	0.00380222
LOC_Os06g47940	-1.77515	8.80966e-09
LOC_Os06g47970	-1.28946	1.63658e-06
LOC_Os06g48000	1.46102	0.000364146
LOC_Os06g48160	1.89485	7.51358e-45
LOC_Os06g48240	-1.05034	6.59085e-06
LOC_Os06g48290	1.57898	0.000719478
LOC_Os06g48580	-4.19737	0.0163252
LOC_Os06g48860	1.09421	0.0314317
LOC_Os06g49120	-1.93912	7.94725e-28
LOC_Os06g49160	-1.84279	7.85112e-05
LOC_Os06g49340	2.19449	1.34245e-69
LOC_Os06g49350	1.1796	0.0346505
LOC_Os06g49380	2.44142	0.000306748
LOC_Os06g49390	-1.98925	0.000193878
LOC_Os06g49450	-1.2023	5.0744e-10
LOC_Os06g49690	5.92136	6.42679e-05
LOC_Os06g49820	5.23162	0.00782746
LOC_Os06g49920	5.5881	4.79219e-11
LOC_Os06g49930	5.10608	5.79907e-12
LOC_Os06g49940	5.64416	1.2953e-08
LOC_Os06g50060	1.01493	0.00177762
LOC_Os06g50130	-2.20232	0.000150837
LOC_Os06g50510	2.15816	2.70279e-11
LOC_Os06g50520	4.1106	1.25569e-95
LOC_Os06g50580	7.61407	7.38058e-28
LOC_Os06g50600	1.04684	8.00279e-13
LOC_Os06g50650	8.77438	1.36877e-11
LOC_Os06g50659	1.24718	7.4642e-05
LOC_Os06g50809	1.24718	7.4642e-05
LOC_Os06g50830	1.95661	5.76043e-27
LOC_Os06g50950	2.25345	3.65732e-173
LOC_Os06g51050	4.34315	7.29122e-264
LOC_Os06g51060	1.90552	1.43323e-136
LOC_Os06g51110	2.31412	0.0448718
LOC_Os06g51160	2.48858	0.00340275
LOC_Os06g51380	9.12058	1.20785e-12
LOC_Os06g51524	2.69912	4.32371e-29
LOC_Os06g51530	2.59292	1.47621e-05
LOC_Os07g01110	2.70958	0.00401659
LOC_Os07g01370	1.82287	3.88381e-11
LOC_Os07g01480	-2.25143	0.00664722
LOC_Os07g02070	5.43589	3.76832e-10
LOC_Os07g02120	1.1951	1.1498e-09
LOC_Os07g02550	3.43889	0.00409406
LOC_Os07g02580	3.92502	0.016153
LOC_Os07g02610	1.70459	4.11344e-08
LOC_Os07g02620	-1.68507	4.92449e-06
LOC_Os07g02630	4.66229	1.39434e-14
LOC_Os07g02690	-1.03374	0.00526523
LOC_Os07g02820	6.33432	4.47572e-05
LOC_Os07g02920	-1.05206	0.00526523
LOC_Os07g02930	-1.19153	6.5988e-07
LOC_Os07g03000	-3.96868	0.010425
LOC_Os07g03040	-1.07362	3.27377e-08
LOC_Os07g03279	1.2734	1.75583e-104
LOC_Os07g03288	4.10321	0
LOC_Os07g03319	3.09947	5.8348e-284
LOC_Os07g03368	2.51193	1.05458e-13
LOC_Os07g03377	4.10321	0
LOC_Os07g03409	3.47171	6.41991e-32
LOC_Os07g03467	4.59111	3.672e-168
LOC_Os07g03499	-22.3947	1.42733e-07
LOC_Os07g03580	3.11649	9.7602e-125
LOC_Os07g03590	2.0793	5.23361e-51
LOC_Os07g03710	1.00838	6.10741e-59
LOC_Os07g03730	-1.07837	1.51578e-38
LOC_Os07g03770	-1.48146	8.17907e-57
LOC_Os07g03870	4.19376	5.1065e-50
LOC_Os07g03960	3.12849	6.1933e-41
LOC_Os07g03970	4.98077	0.0144283
LOC_Os07g04130	4.59794	0.0116267
LOC_Os07g04160	-1.01786	0.0100487
LOC_Os07g04450	-2.02311	0.010579
LOC_Os07g04840	-2.24094	2.10047e-139
LOC_Os07g05000	-2.4942	0.0105294
LOC_Os07g05360	-2.12392	3.51651e-07
LOC_Os07g05420	3.80429	2.20386e-06
LOC_Os07g05440	4.74995	5.10854e-15
LOC_Os07g05480	-1.96394	1.63054e-66
LOC_Os07g05570	-1.06354	3.96029e-63
LOC_Os07g06390	-1.60097	1.26969e-10
LOC_Os07g06450	-2.78213	1.15943e-09
LOC_Os07g06530	6.7868	8.79859e-07
LOC_Os07g06750	1.04721	0.00698788
LOC_Os07g06834	6.7624	4.65955e-06
LOC_Os07g07030	4.4691	4.44627e-30
LOC_Os07g07040	2.12258	2.85239e-41
LOC_Os07g07280	1.77599	8.09657e-05
LOC_Os07g07320	1.23991	4.52276e-46
LOC_Os07g07540	-1.39493	8.00564e-09
LOC_Os07g08090	2.29173	0.0291114
LOC_Os07g08160	-4.20874	7.00222e-19
LOC_Os07g08240	-1.39751	0.00492318
LOC_Os07g08360	4.07299	5.93263e-11
LOC_Os07g08750	1.12483	2.09396e-22
LOC_Os07g09190	2.1792	9.00622e-108
LOC_Os07g09370	-1.75055	0.0279703
LOC_Os07g09950	1.47997	0.000224729
LOC_Os07g10139	2.1729	3.89256e-07
LOC_Os07g10800	2.07527	0.000222809
LOC_Os07g10810	1.13891	0.0115629
LOC_Os07g10910	-1.02311	0.0006226
LOC_Os07g11040	-1.64816	0.0194377
LOC_Os07g11150	-1.04619	3.80066e-09
LOC_Os07g11790	8.86251	7.43062e-12
LOC_Os07g11870	8.15647	2.96316e-10
LOC_Os07g12230	2.97475	4.24513e-06
LOC_Os07g12255	-2.07709	0.0041128
LOC_Os07g12370	4.78752	0.0357333
LOC_Os07g12390	5.11994	1.11019e-68
LOC_Os07g12570	5.20584	4.18017e-07
LOC_Os07g12700	3.08777	0.00775473
LOC_Os07g12770	1.51917	3.07775e-16
LOC_Os07g12810	1.14253	0.0120628
LOC_Os07g13360	5.79024	5.31472e-12
LOC_Os07g13370	6.08215	2.90178e-05
LOC_Os07g13560	-1.62521	8.51113e-05
LOC_Os07g13634	1.44261	0.000741818
LOC_Os07g13834	5.71865	1.03359e-16
LOC_Os07g13990	3.5938	0.000397153
LOC_Os07g14490	-1.82205	8.90041e-06
LOC_Os07g14514	5.47575	7.5631e-125
LOC_Os07g14890	1.69783	6.33456e-05
LOC_Os07g14910	2.68247	1.66097e-38
LOC_Os07g15160	2.30167	3.30623e-06
LOC_Os07g15190	-1.40428	0.0171625
LOC_Os07g15370	1.23628	2.80488e-103
LOC_Os07g15440	3.49091	0.00120654
LOC_Os07g15940	-1.4988	0.00238893
LOC_Os07g15959	2.32303	5.10199e-05
LOC_Os07g16600	1.62276	2.44463e-17
LOC_Os07g17184	5.68587	8.49139e-09
LOC_Os07g17220	5.12635	1.31503e-20
LOC_Os07g17270	3.83349	1.74406e-07
LOC_Os07g18080	6.02575	0.00028865
LOC_Os07g18110	3.03996	7.09619e-06
LOC_Os07g18120	-1.85472	1.52225e-77
LOC_Os07g18154	-1.03561	0.0353979
LOC_Os07g18180	1.48271	0.020291
LOC_Os07g18230	-4.73802	0.024685
LOC_Os07g18300	-1.50889	0.000140431
LOC_Os07g18930	5.22924	4.56594e-18
LOC_Os07g18944	5.99415	3.39149e-25
LOC_Os07g18960	2.46198	0.000260339
LOC_Os07g18980	4.87425	0.00442997
LOC_Os07g19000	-1.23495	3.72155e-05
LOC_Os07g19540	1.12037	0.000983662
LOC_Os07g19550	1.8518	0.00123047
LOC_Os07g20135	5.97766	0.00024685
LOC_Os07g20164	5.03148	2.40003e-57
LOC_Os07g21950	-5.94727	0.000286472
LOC_Os07g22494	4.56442	2.61707e-34
LOC_Os07g22680	2.35529	0.0364166
LOC_Os07g22730	1.89639	1.79189e-89
LOC_Os07g22770	1.00314	1.7899e-12
LOC_Os07g23410	-1.13708	1.71657e-41
LOC_Os07g23480	4.18391	0.0392645
LOC_Os07g23570	2.48554	5.9301e-16
LOC_Os07g23660	1.02131	1.97482e-15
LOC_Os07g23900	-1.05762	3.04445e-05
LOC_Os07g23930	4.71506	2.05547e-10
LOC_Os07g23970	-1.03964	0.0063881
LOC_Os07g23980	-1.14668	7.19345e-07
LOC_Os07g23990	-1.32503	5.19206e-22
LOC_Os07g24000	1.20413	7.65086e-07
LOC_Os07g24070	-1.10947	0.00324206
LOC_Os07g24270	-1.78424	0.0101868
LOC_Os07g25430	-1.45321	8.41406e-44
LOC_Os07g25690	1.39739	0.0328784
LOC_Os07g25900	5.09708	9.15986e-09
LOC_Os07g26000	2.44756	5.31142e-56
LOC_Os07g26060	5.43771	0.00265309
LOC_Os07g26550	2.0063	3.26408e-19
LOC_Os07g26630	-1.03805	6.64047e-16
LOC_Os07g26840	4.88394	0.019108
LOC_Os07g27370	4.71336	0.00784697
LOC_Os07g27630	5.72806	0.000939963
LOC_Os07g27770	1.81717	2.59082e-05
LOC_Os07g28590	4.49311	7.19592e-16
LOC_Os07g28610	-1.14099	2.67006e-12
LOC_Os07g28644	3.70139	2.23745e-52
LOC_Os07g28920	-1.61358	0.00161504
LOC_Os07g29380	3.48283	2.90427e-05
LOC_Os07g29410	-1.13483	8.6513e-06
LOC_Os07g29460	4.72055	0.00788227
LOC_Os07g29500	-1.29013	2.74449e-06
LOC_Os07g29570	6.43775	5.78608e-06
LOC_Os07g29720	2.25812	0.000146211
LOC_Os07g29910	-1.8793	0.0183559
LOC_Os07g30240	4.32672	1.56872e-36
LOC_Os07g30670	-1.46605	0.0066341
LOC_Os07g30960	1.35083	0.00727622
LOC_Os07g31190	1.22102	0.000110157
LOC_Os07g31244	4.40372	0.00245956
LOC_Os07g31390	2.6655	1.20187e-23
LOC_Os07g31670	4.98019	7.74835e-10
LOC_Os07g32630	-1.28591	1.82757e-09
LOC_Os07g32650	4.89685	2.29934e-39
LOC_Os07g32710	7.30552	2.59091e-07
LOC_Os07g32750	4.12286	0.00875534
LOC_Os07g32880	-1.23961	1.24199e-31
LOC_Os07g33120	5.5926	2.21889e-08
LOC_Os07g33200	1.42112	0.0255422
LOC_Os07g33224	1.04562	0.0065515
LOC_Os07g33450	-1.0303	1.00054e-07
LOC_Os07g33550	1.87329	1.8298e-12
LOC_Os07g33610	1.19522	4.61163e-38
LOC_Os07g33650	1.32573	0.0344768
LOC_Os07g33660	-1.14215	4.25289e-06
LOC_Os07g33680	1.69928	1.05996e-51
LOC_Os07g33710	3.84068	5.14659e-24
LOC_Os07g33720	4.81395	3.5373e-07
LOC_Os07g33730	5.4089	8.79207e-15
LOC_Os07g33740	4.31126	6.07689e-13
LOC_Os07g33910	4.09541	0.001606
LOC_Os07g33954	5.01326	2.31231e-06
LOC_Os07g33988	5.43602	0.00266187
LOC_Os07g34006	7.83809	6.95092e-09
LOC_Os07g34070	1.51625	1.43623e-26
LOC_Os07g34410	-1.57105	0.00247686
LOC_Os07g34420	-1.67847	3.05614e-09
LOC_Os07g34510	5.50771	0.00251034
LOC_Os07g34520	-1.00858	1.16234e-72
LOC_Os07g34550	3.22938	0.0014052
LOC_Os07g34720	2.0982	0.00449055
LOC_Os07g35050	2.82443	0.000250622
LOC_Os07g35070	2.48792	0.000765734
LOC_Os07g35110	3.54184	4.81813e-07
LOC_Os07g35190	5.84763	3.26047e-09
LOC_Os07g35335	5.73879	0.000190183
LOC_Os07g35350	1.86387	1.4511e-62
LOC_Os07g35380	8.77025	1.6532e-23
LOC_Os07g35480	1.31503	2.30283e-103
LOC_Os07g35540	1.21004	1.46395e-41
LOC_Os07g35690	1.90076	5.59715e-39
LOC_Os07g35700	7.13694	3.06481e-10
LOC_Os07g35710	4.97842	0.0139373
LOC_Os07g35720	5.34758	1.61467e-14
LOC_Os07g35730	5.50056	0.00205906
LOC_Os07g35740	6.24777	1.94173e-45
LOC_Os07g35770	2.02624	0.00268281
LOC_Os07g35920	1.93929	0.000492676
LOC_Os07g35940	3.50564	8.50138e-06
LOC_Os07g35960	5.09295	1.59264e-08
LOC_Os07g35979	4.09066	7.47803e-104
LOC_Os07g35985	2.45659	0.00018278
LOC_Os07g36150	1.08567	0.0173499
LOC_Os07g36250	-1.02303	1.44808e-11
LOC_Os07g36320	5.5033	0.00207787
LOC_Os07g36400	2.02462	0.0088975
LOC_Os07g36560	1.36882	1.06082e-09
LOC_Os07g36870	-1.54979	0.00205048
LOC_Os07g37010	1.87168	0.00175501
LOC_Os07g37110	1.39436	5.22745e-07
LOC_Os07g37240	-1.87727	1.98501e-31
LOC_Os07g37410	5.97157	5.12477e-05
LOC_Os07g37454	1.78183	4.46058e-20
LOC_Os07g37510	1.84733	0.00055344
LOC_Os07g37550	-2.07966	5.00512e-121
LOC_Os07g37710	2.62038	0.0033391
LOC_Os07g38030	-1.07631	0.000181284
LOC_Os07g38250	1.13483	0.00111696
LOC_Os07g38290	1.40683	2.22955e-09
LOC_Os07g38810	-1.02085	0.000251849
LOC_Os07g38890	1.82034	0.00127565
LOC_Os07g38960	-2.32429	1.82401e-123
LOC_Os07g39000	2.04066	0.0152432
LOC_Os07g39030	-1.72283	0.0261992
LOC_Os07g39114	4.75334	3.61256e-10
LOC_Os07g39270	1.29996	7.28276e-86
LOC_Os07g40150	1.26972	0.00138796
LOC_Os07g40160	5.22162	0.00849678
LOC_Os07g40974	-1.03459	1.82645e-11
LOC_Os07g41060	5.06933	0.0145523
LOC_Os07g41350	2.13235	0.000174417
LOC_Os07g41630	-1.32985	0.000871024
LOC_Os07g42070	-2.55412	6.85752e-46
LOC_Os07g42520	1.39909	9.0712e-25
LOC_Os07g42590	1.11361	4.13154e-05
LOC_Os07g42730	1.24317	2.40557e-05
LOC_Os07g43160	1.00931	0.0201469
LOC_Os07g43370	-2.15127	0.0116662
LOC_Os07g43510	-1.06521	0.000104329
LOC_Os07g43700	-2.45959	4.41856e-12
LOC_Os07g43740	1.09681	7.76028e-28
LOC_Os07g43970	1.25317	0.0260635
LOC_Os07g44160	3.61978	1.01258e-17
LOC_Os07g44260	2.91782	0.0368268
LOC_Os07g44440	1.00626	1.66412e-43
LOC_Os07g44450	4.14966	0.000830211
LOC_Os07g44480	2.03429	0.0360425
LOC_Os07g44499	4.10917	3.16122e-09
LOC_Os07g44830	-1.45091	1.16537e-88
LOC_Os07g44850	1.1032	2.49813e-07
LOC_Os07g44900	-1.87834	6.71635e-07
LOC_Os07g45010	3.97964	0.0116707
LOC_Os07g45430	-1.25853	0.00452106
LOC_Os07g45510	4.26126	0.030055
LOC_Os07g45560	3.70163	7.06514e-07
LOC_Os07g45570	-1.77129	1.25569e-95
LOC_Os07g45620	-1.84256	0.000125397
LOC_Os07g45760	6.62538	1.00783e-05
LOC_Os07g46039	1.58122	0.0205034
LOC_Os07g46090	-1.30176	0.013387
LOC_Os07g46330	-1.62533	4.33526e-05
LOC_Os07g46350	1.01695	5.40841e-26
LOC_Os07g46400	-1.0755	8.97249e-19
LOC_Os07g46490	-1.18336	2.1717e-05
LOC_Os07g46846	1.44268	1.6364e-05
LOC_Os07g46920	1.52575	1.02858e-15
LOC_Os07g47640	-1.74891	7.27401e-30
LOC_Os07g47970	1.71222	2.57548e-05
LOC_Os07g48500	2.40604	0.000565519
LOC_Os07g48596	1.2316	0.0424241
LOC_Os07g48620	1.07251	0.0130435
LOC_Os07g48700	2.27911	0.0200388
LOC_Os07g48980	4.64199	5.35911e-37
LOC_Os07g49114	1.53804	1.51247e-60
LOC_Os07g49540	5.06037	0.0119222
LOC_Os08g01140	-1.69347	1.47043e-25
LOC_Os08g01170	-2.2787	0.00278937
LOC_Os08g01240	5.67733	5.53393e-06
LOC_Os08g01380	-1.85643	2.44594e-46
LOC_Os08g01450	1.83968	0.000154398
LOC_Os08g01490	1.13853	1.90889e-05
LOC_Os08g01514	6.29742	1.12365e-39
LOC_Os08g01520	3.06151	5.74685e-23
LOC_Os08g01570	3.70438	0.000186438
LOC_Os08g01690	1.5558	0.0159706
LOC_Os08g01940	1.1301	7.27448e-39
LOC_Os08g01960	4.48148	5.66743e-13
LOC_Os08g01990	4.87323	8.73164e-08
LOC_Os08g02000	5.09412	2.40608e-09
LOC_Os08g02030	3.37033	5.77504e-52
LOC_Os08g02390	-1.4748	0.000790454
LOC_Os08g02630	-1.7961	8.60241e-26
LOC_Os08g02670	1.74334	8.84667e-22
LOC_Os08g02700	1.61597	1.71182e-66
LOC_Os08g02990	3.64563	0.0335401
LOC_Os08g02996	5.8432	9.31081e-121
LOC_Os08g03002	3.52509	9.31424e-13
LOC_Os08g03020	4.07424	6.65664e-05
LOC_Os08g03070	5.8544	2.53486e-09
LOC_Os08g03150	4.64431	0.0143107
LOC_Os08g03190	5.06193	0.0107287
LOC_Os08g03630	1.24642	6.61502e-05
LOC_Os08g03840	2.20828	4.0665e-14
LOC_Os08g03860	-1.52433	0.00443515
LOC_Os08g03880	1.39526	0.000865237
LOC_Os08g04090	1.33567	2.14557e-15
LOC_Os08g04210	-2.412	0.00124171
LOC_Os08g04450	-1.28804	2.92617e-44
LOC_Os08g04760	3.23846	3.62428e-09
LOC_Os08g04770	3.14176	6.26637e-05
LOC_Os08g04800	1.02207	3.14589e-08
LOC_Os08g05030	6.65192	9.26953e-09
LOC_Os08g05300	2.32549	2.7254e-11
LOC_Os08g05340	4.39409	1.39782e-08
LOC_Os08g05440	4.56764	2.09422e-13
LOC_Os08g05520	2.15178	5.23964e-07
LOC_Os08g05590	1.25208	8.1789e-09
LOC_Os08g05620	-1.34253	0.000107077
LOC_Os08g05690	-1.61618	0.0267532
LOC_Os08g05780	1.03929	3.02744e-09
LOC_Os08g05800	-1.72124	0.0178644
LOC_Os08g06170	1.19602	0.0358384
LOC_Os08g06530	-2.91907	1.00394e-09
LOC_Os08g06550	1.97068	5.50726e-21
LOC_Os08g06630	-1.54596	3.91184e-36
LOC_Os08g06840	5.57186	0.000293811
LOC_Os08g07040	1.17354	8.74348e-10
LOC_Os08g07080	1.83746	0.00619489
LOC_Os08g07100	6.25249	1.53961e-07
LOC_Os08g07180	1.62996	0.0103853
LOC_Os08g07530	-2.8407	0.0141176
[truncated: 1,063 more rows]

## Sheet: ZGH1578_12h  ZH1578_12h
Supplemental Table S1 Differentially expressed genes (DEGs) in the roots of 21 d seedling between hybrid Zhegengyou1578 (ZGY1578) and its parents Zhegeng7A (ZG7A) and Zhehui1578 (ZH1578) under normal (H2O) and salt stress (120 mM NaCl for 12 hours) conditions.
Gene ID	log2 (ZGH1578_12h / ZH1578_12h)	Qvalue (ZGH1578_12h / ZH1578_12h)
ChrSy.fgenesh.gene.70	5.00703	0.000210496
ChrSy.fgenesh.gene.88	5.29943	0.00452106
ChrUn.fgenesh.gene.18	-1.60461	0.000706489
ChrUn.fgenesh.gene.20	-1.34704	1.79643e-08
ChrUn.fgenesh.gene.24	-1.22308	1.9723e-21
ChrUn.fgenesh.gene.85	-1.70327	0.00041544
LOC_Os01g01470	1.93759	1.8979e-06
LOC_Os01g01870	1.09108	1.14512e-49
LOC_Os01g01890	1.37872	8.4241e-05
LOC_Os01g01910	-1.20007	0.000670102
LOC_Os01g01940	1.94244	0.0463862
LOC_Os01g02010	1.08032	0.0148636
LOC_Os01g02120	5.30254	0.00480159
LOC_Os01g02130	1.53115	1.05192e-08
LOC_Os01g02320	1.55796	0.00325487
LOC_Os01g02370	-1.64813	0.00335486
LOC_Os01g02400	-1.30976	1.46328e-14
LOC_Os01g02430	-1.5095	1.10708e-26
LOC_Os01g02440	-1.9163	0.000214549
LOC_Os01g02570	-2.68203	0.00386942
LOC_Os01g02590	7.50768	1.4686e-08
LOC_Os01g02600	6.70187	6.49358e-06
LOC_Os01g02730	-1.06978	2.79273e-11
LOC_Os01g02800	-1.13456	0.000362459
LOC_Os01g02810	-1.39309	0.00532202
LOC_Os01g02840	-1.47393	0.00675554
LOC_Os01g03530	2.33642	3.53029e-11
LOC_Os01g03620	1.68924	1.50224e-13
LOC_Os01g04050	1.39551	1.38163e-64
LOC_Os01g04160	1.35664	0.000132727
LOC_Os01g04360	1.0593	4.21855e-06
LOC_Os01g05080	-1.2902	0.0316558
LOC_Os01g05710	2.13189	1.09945e-15
LOC_Os01g06300	-4.98659	0.0142059
LOC_Os01g06320	1.34424	6.49792e-08
LOC_Os01g06580	1.30073	0.0201071
LOC_Os01g06750	4.6858	0.0379256
LOC_Os01g07020	5.06634	0.0106334
LOC_Os01g07150	2.20085	0.033592
LOC_Os01g07320	1.11379	0.00972029
LOC_Os01g07430	2.56346	1.85659e-10
LOC_Os01g07550	-1.25808	0.000101402
LOC_Os01g07560	1.05338	8.6983e-08
LOC_Os01g08150	1.89974	0.00191266
LOC_Os01g08160	1.5259	0.0223595
LOC_Os01g08220	-1.60286	4.7618e-06
LOC_Os01g08440	-3.02784	6.01645e-17
LOC_Os01g08460	1.02014	0.000626308
LOC_Os01g08860	3.01998	9.98787e-215
LOC_Os01g08870	4.26989	2.55907e-10
LOC_Os01g08880	6.77874	1.1152e-06
LOC_Os01g08890	2.23383	5.9556e-53
LOC_Os01g09410	4.43875	0.00010806
LOC_Os01g09420	1.07887	3.39873e-29
LOC_Os01g09580	2.08147	5.31034e-05
LOC_Os01g10520	-1.12233	2.85661e-21
LOC_Os01g10870	-1.19681	1.02337e-05
LOC_Os01g11010	1.75192	6.06271e-11
LOC_Os01g11150	1.06315	0.0148921
LOC_Os01g11190	4.26647	0.030318
LOC_Os01g11660	6.42281	5.61852e-06
LOC_Os01g11730	1.1516	2.24743e-05
LOC_Os01g11940	-2.39539	0.0268838
LOC_Os01g12080	-1.20726	6.72518e-88
LOC_Os01g12340	4.54416	6.92091e-146
LOC_Os01g12374	3.7037	0.0282133
LOC_Os01g12570	-5.64506	0.000971185
LOC_Os01g12640	1.04478	4.24276e-05
LOC_Os01g12770	-1.72118	1.86279e-13
LOC_Os01g12810	-2.02028	8.56815e-34
LOC_Os01g13480	-1.1614	7.7186e-14
LOC_Os01g14410	-1.7553	1.10831e-29
LOC_Os01g14514	5.52432	7.69282e-46
LOC_Os01g14550	1.7555	1.12902e-74
LOC_Os01g14590	1.00195	1.52459e-39
LOC_Os01g14770	5.25048	9.40726e-164
LOC_Os01g15399	1.35886	0.0044832
LOC_Os01g16060	1.10965	0.0224746
LOC_Os01g16120	1.05709	3.51284e-05
LOC_Os01g16124	3.82741	9.10199e-11
LOC_Os01g16130	2.05878	7.44251e-23
LOC_Os01g16170	-1.18197	4.0915e-30
LOC_Os01g16250	1.59658	0.000702835
LOC_Os01g16370	1.66328	0.0183532
LOC_Os01g16440	4.40372	0.0200302
LOC_Os01g17150	-1.50809	6.246e-06
LOC_Os01g17160	1.79241	0.0161781
LOC_Os01g17170	-2.19205	1.77164e-80
LOC_Os01g17240	-1.07796	1.66499e-09
LOC_Os01g17310	1.80433	0.0454315
LOC_Os01g18160	4.42225	0.00024112
LOC_Os01g18320	-1.3333	0.0134138
LOC_Os01g18390	1.49492	0.0232537
LOC_Os01g18400	1.25492	8.65918e-26
LOC_Os01g18410	-1.02954	9.48798e-05
LOC_Os01g18860	-1.11991	1.70057e-84
LOC_Os01g19260	1.10925	2.75868e-16
LOC_Os01g19270	5.37771	5.63844e-10
LOC_Os01g19630	5.29875	2.30174e-41
LOC_Os01g19740	-1.85113	1.97921e-29
LOC_Os01g19770	-1.2559	0.0353098
LOC_Os01g20880	1.47881	0.0227718
LOC_Os01g20894	4.39658	7.0191e-15
LOC_Os01g20910	-1.11773	0.0467736
LOC_Os01g21135	-1.06767	6.35253e-06
LOC_Os01g21620	6.14852	0.000111692
LOC_Os01g21630	1.05455	0.019512
LOC_Os01g22000	4.20615	0.00553552
LOC_Os01g22090	6.88658	4.81755e-07
LOC_Os01g22100	3.39689	0.000328038
LOC_Os01g22336	1.83597	6.63149e-23
LOC_Os01g22352	1.5614	2.59832e-74
LOC_Os01g22680	-1.08702	2.22447e-47
LOC_Os01g23440	5.97091	0.000320369
LOC_Os01g23460	5.14009	0.00897743
LOC_Os01g23850	5.12651	8.04625e-17
LOC_Os01g23870	5.92228	3.09904e-30
LOC_Os01g23880	4.6682	0.0403981
LOC_Os01g23910	2.89949	0.00104821
LOC_Os01g24080	-1.26155	0.00178956
LOC_Os01g24210	2.92643	0.0299973
LOC_Os01g24420	1.72225	1.24068e-50
LOC_Os01g24460	-2.22497	1.28599e-05
LOC_Os01g24490	1.1036	2.4229e-06
LOC_Os01g24570	-1.63795	4.31234e-20
LOC_Os01g24600	-1.28679	1.32449e-12
LOC_Os01g24710	2.73495	4.35641e-262
LOC_Os01g24764	5.25249	4.73864e-40
LOC_Os01g25280	4.34745	5.43657e-106
LOC_Os01g25484	1.28121	2.3045e-48
LOC_Os01g25500	1.72314	0.00177168
LOC_Os01g25560	1.28732	4.17242e-55
LOC_Os01g25600	-1.08206	0.000642979
LOC_Os01g25710	5.18259	1.1459e-08
LOC_Os01g25720	2.75765	1.06262e-15
LOC_Os01g25740	5.14621	1.73668e-15
LOC_Os01g25760	6.50618	3.71206e-12
LOC_Os01g25810	2.02223	0.0255236
LOC_Os01g25920	3.42538	8.30446e-72
LOC_Os01g26070	5.82333	9.5291e-05
LOC_Os01g26080	6.14923	0.000109381
LOC_Os01g26340	3.16152	0.0154467
LOC_Os01g26370	2.08599	3.72011e-06
LOC_Os01g26390	4.73196	9.92532e-19
LOC_Os01g27240	2.62505	3.23193e-27
LOC_Os01g27590	5.29238	4.29521e-05
LOC_Os01g28130	-1.03233	0.0285985
LOC_Os01g28300	-1.54455	7.79607e-06
LOC_Os01g28450	3.12189	5.54225e-05
LOC_Os01g28474	3.36197	0.00662138
LOC_Os01g28600	2.54188	4.16624e-15
LOC_Os01g28840	1.38925	0.000398572
LOC_Os01g29690	5.61707	0.00134396
LOC_Os01g29804	2.21028	1.02545e-53
LOC_Os01g29840	2.34954	0.00948811
LOC_Os01g31010	-2.82804	0.0365572
LOC_Os01g31040	-1.19146	2.27185e-05
LOC_Os01g31690	-1.80679	5.55053e-200
LOC_Os01g31750	-1.8584	0.0113226
LOC_Os01g31890	2.5368	0.00752816
LOC_Os01g32460	2.54073	8.07211e-15
LOC_Os01g32840	4.97752	0.000193376
LOC_Os01g33450	3.77294	3.61311e-09
LOC_Os01g33615	-1.0966	0.000550366
LOC_Os01g33684	2.2946	6.47255e-09
LOC_Os01g33762	3.88365	2.81572e-05
LOC_Os01g33869	1.21974	5.79766e-05
LOC_Os01g34010	1.13744	0.00380923
LOC_Os01g34690	2.77001	0.00848386
LOC_Os01g34790	1.31502	4.67108e-25
LOC_Os01g35254	-1.05701	2.39457e-07
LOC_Os01g35300	-1.57921	0.000542829
LOC_Os01g35330	6.73871	5.56314e-216
LOC_Os01g35580	5.96736	3.4252e-139
LOC_Os01g35590	-1.50819	0.0298959
LOC_Os01g35789	3.36721	9.02075e-92
LOC_Os01g35800	5.79195	0.000742088
LOC_Os01g35830	5.1727	1.56561e-36
LOC_Os01g35910	4.9639	0.019858
LOC_Os01g35930	5.05389	3.30066e-45
LOC_Os01g35980	3.00367	1.47483e-07
LOC_Os01g36060	3.81779	0.00291694
LOC_Os01g36120	6.97322	3.33471e-07
LOC_Os01g36240	2.48628	4.19347e-100
LOC_Os01g36294	5.30492	2.88808e-07
LOC_Os01g36350	3.01734	0.0417907
LOC_Os01g36390	2.12236	0.0299762
LOC_Os01g36560	1.96239	0.000557606
LOC_Os01g36740	4.32703	0.00385912
LOC_Os01g36760	3.68934	1.46617e-07
LOC_Os01g36820	-1.04032	9.78666e-11
LOC_Os01g37000	1.32192	2.43379e-141
LOC_Os01g37130	1.25401	1.58214e-09
LOC_Os01g37200	1.63715	1.68575e-15
LOC_Os01g37210	5.47752	6.44381e-13
LOC_Os01g37260	5.08472	2.59464e-14
LOC_Os01g37280	3.12239	1.03763e-32
LOC_Os01g37350	5.56925	5.02486e-40
LOC_Os01g37360	5.05085	1.84172e-07
LOC_Os01g37370	5.4366	0.00270821
LOC_Os01g37380	5.5938	7.96163e-06
LOC_Os01g37460	2.04218	0.00258768
LOC_Os01g37600	-2.04928	6.55281e-05
LOC_Os01g38110	1.49874	2.17142e-05
LOC_Os01g38229	1.93787	4.96958e-47
LOC_Os01g38490	1.91567	1.11718e-30
LOC_Os01g39050	-1.2368	0.000302177
LOC_Os01g39060	-1.0343	2.15661e-58
LOC_Os01g39550	4.79883	0.0432308
LOC_Os01g39660	7.93104	1.61087e-08
LOC_Os01g39670	4.96485	3.93197e-06
LOC_Os01g39840	1.8216	5.10747e-05
LOC_Os01g39850	3.50084	5.01953e-07
LOC_Os01g40310	-1.145	3.17695e-15
LOC_Os01g41522	4.9721	0.0177806
LOC_Os01g41710	-1.83636	1.11786e-59
LOC_Os01g42190	1.27004	2.45549e-11
LOC_Os01g42200	1.95956	1.92305e-06
LOC_Os01g42370	2.24634	0.000217965
LOC_Os01g43280	-2.44101	1.70036e-11
LOC_Os01g43290	-1.54162	4.72112e-07
LOC_Os01g43320	1.25787	1.99663e-41
LOC_Os01g43400	4.40535	0.00252973
LOC_Os01g43560	-1.39291	0.033078
LOC_Os01g43844	1.54546	3.30952e-111
LOC_Os01g43980	-1.0771	0.00937228
LOC_Os01g44020	-1.21713	0.0293227
LOC_Os01g45090	2.36326	0.0498643
LOC_Os01g45400	-1.43434	0.00133169
LOC_Os01g45420	-2.3458	1.55649e-11
LOC_Os01g46040	-1.0173	0.009831
LOC_Os01g47350	-1.60386	5.78615e-09
LOC_Os01g47470	1.4669	7.34222e-33
LOC_Os01g47500	5.80135	3.02153e-09
LOC_Os01g47930	1.03755	0.00750981
LOC_Os01g48620	-1.17497	0.0214483
LOC_Os01g49010	1.07648	0.00648388
LOC_Os01g49230	-4.09843	4.08114e-06
LOC_Os01g49740	-1.55742	1.84925e-08
LOC_Os01g50180	5.92751	0.00036155
LOC_Os01g51360	-1.39103	4.98324e-21
LOC_Os01g51570	1.19602	9.7402e-50
LOC_Os01g51690	1.15267	1.18685e-06
LOC_Os01g52170	-2.01123	2.16901e-08
LOC_Os01g52230	1.31553	7.3965e-05
LOC_Os01g53370	-1.68181	3.6805e-130
LOC_Os01g53450	1.06451	0.000154309
LOC_Os01g54515	1.28644	0.000253704
LOC_Os01g55020	1.10442	0.0385197
LOC_Os01g55570	-1.14914	0.000191142
LOC_Os01g56030	1.62385	2.97709e-43
LOC_Os01g56680	-1.03551	1.60647e-19
LOC_Os01g56810	1.11666	4.38531e-32
LOC_Os01g57082	-1.00111	3.86177e-17
LOC_Os01g57410	-1.6222	9.58612e-05
LOC_Os01g58022	-1.4881	0.00313281
LOC_Os01g58270	-1.16276	4.02197e-25
LOC_Os01g58444	-1.00797	5.57461e-17
LOC_Os01g58470	-1.33445	3.92354e-06
LOC_Os01g59020	-1.30315	2.32277e-16
LOC_Os01g59060	-1.00383	1.75657e-05
LOC_Os01g59080	-1.24575	7.67298e-22
LOC_Os01g59250	-1.72473	2.49283e-05
LOC_Os01g59360	3.33154	0.0267759
LOC_Os01g59530	-1.06998	5.30213e-05
LOC_Os01g59840	-1.20561	0.0410727
LOC_Os01g60100	4.77555	0.0313847
LOC_Os01g60830	-1.3959	4.81601e-08
LOC_Os01g61690	1.02534	0.0100914
LOC_Os01g61880	1.47669	0.0390596
LOC_Os01g61980	1.33834	0.00632565
LOC_Os01g62490	2.70421	0.0144579
LOC_Os01g62600	3.33607	0.0247385
LOC_Os01g62830	-1.44971	1.95535e-24
LOC_Os01g62920	-1.13692	2.79497e-14
LOC_Os01g62945	-1.48124	0.0312465
LOC_Os01g62970	-1.1447	6.91594e-39
LOC_Os01g63540	1.49899	0.00100991
LOC_Os01g63560	3.78696	0.00372298
LOC_Os01g64660	-1.36636	0.000415775
LOC_Os01g64840	1.11928	0.0110483
LOC_Os01g65992	1.48445	1.32428e-05
LOC_Os01g66000	-2.87899	0.000404806
LOC_Os01g66010	1.79167	0.00323747
LOC_Os01g66030	-1.14742	5.03881e-10
LOC_Os01g66680	-2.87412	0.0310725
LOC_Os01g66690	3.28752	1.1241e-05
LOC_Os01g66850	-1.21863	0.00113052
LOC_Os01g66900	3.21074	1.83184e-19
LOC_Os01g67100	-1.22136	0.00102134
LOC_Os01g67110	4.89816	0.0464056
LOC_Os01g67120	-2.14418	2.00187e-15
LOC_Os01g67310	1.5053	3.58934e-19
LOC_Os01g67540	1.47073	0.00865789
LOC_Os01g68179	6.53364	1.53115e-05
LOC_Os01g68450	-1.76198	0.00248105
LOC_Os01g68470	-1.3896	1.37177e-52
LOC_Os01g68510	3.11557	0.00313984
LOC_Os01g68589	-1.70375	0.0482595
LOC_Os01g69030	1.32796	0.000577665
LOC_Os01g69060	-1.36417	0.00120425
LOC_Os01g69080	-1.31228	8.00094e-26
LOC_Os01g69190	-1.85565	1.01443e-15
LOC_Os01g69904	5.33014	0.000636971
LOC_Os01g70150	1.4897	9.42526e-05
LOC_Os01g70340	1.2957	0.0315688
LOC_Os01g70400	-1.72783	0.000202097
LOC_Os01g70520	-2.24157	1.55004e-13
LOC_Os01g70660	2.44148	0.0154979
LOC_Os01g70830	4.53718	0.0130962
LOC_Os01g70850	1.08653	6.55291e-12
LOC_Os01g71090	1.3131	1.15724e-18
LOC_Os01g71190	-1.61282	1.03956e-12
LOC_Os01g71270	-1.42613	2.80665e-42
LOC_Os01g71330	-1.36254	0.00359953
LOC_Os01g71340	2.51384	0
LOC_Os01g71350	1.0739	3.88411e-81
LOC_Os01g71540	4.25042	7.36697e-231
LOC_Os01g71570	6.80728	3.68218e-06
LOC_Os01g71590	7.57982	1.83621e-06
LOC_Os01g71599	4.93572	1.16388e-11
LOC_Os01g71620	3.57796	4.11252e-14
LOC_Os01g71624	2.01443	2.85611e-27
LOC_Os01g71630	4.8924	0
LOC_Os01g71660	5.36176	0.00420125
LOC_Os01g71670	2.80622	2.44306e-11
LOC_Os01g71690	1.14077	4.67442e-05
LOC_Os01g71740	3.85085	3.36824e-21
LOC_Os01g71820	1.09063	8.60934e-96
LOC_Os01g71850	4.56707	0.0474569
LOC_Os01g71860	2.85831	2.55329e-294
LOC_Os01g71910	6.10481	0.000210086
LOC_Os01g71930	4.64963	1.61859e-38
LOC_Os01g72510	-2.19909	0.035765
LOC_Os01g72740	-2.70142	1.09281e-18
LOC_Os01g72950	-1.99713	0.0226867
LOC_Os01g73024	1.38641	0.00424281
LOC_Os01g73070	6.57764	1.99178e-12
LOC_Os01g73170	1.16025	3.52997e-23
LOC_Os01g73200	2.85312	1.02644e-81
LOC_Os01g73540	-3.30831	1.74506e-08
LOC_Os01g73630	-1.22774	1.40306e-21
LOC_Os01g73644	5.64852	4.77711e-14
LOC_Os01g73650	4.45634	7.33164e-06
LOC_Os01g73656	5.73164	5.70659e-34
LOC_Os01g73662	5.06489	0.0104752
LOC_Os01g73770	2.66564	4.77506e-95
LOC_Os01g73980	1.35939	3.71185e-13
LOC_Os01g74152	1.13742	0.00433144
LOC_Os01g74300	-1.41341	0.00511264
LOC_Os01g74330	1.06311	0.0181682
LOC_Os01g74480	4.6526	3.49618e-28
LOC_Os01g74500	1.16783	0.00366419
LOC_Os01g74510	1.00345	4.20155e-11
LOC_Os01g74670	3.11871	0.000468836
LOC_Os02g01150	-1.46362	1.19585e-05
LOC_Os02g01210	-1.30283	0.00640812
LOC_Os02g01340	-2.3618	7.08022e-10
LOC_Os02g01355	2.17773	7.75296e-18
LOC_Os02g01870	5.281	4.76739e-36
LOC_Os02g01880	7.49311	1.6674e-08
LOC_Os02g02210	4.68386	0.0355189
LOC_Os02g02240	-1.08501	3.45624e-18
LOC_Os02g02660	-1.26295	0.000571154
LOC_Os02g02790	3.04055	0.000159024
LOC_Os02g03370	-1.07687	0.00064942
LOC_Os02g03640	-1.23527	2.02911e-09
LOC_Os02g03720	-1.37301	0.0185312
LOC_Os02g04170	1.09655	2.39697e-16
LOC_Os02g04220	1.26004	0.00652387
LOC_Os02g04330	-1.17706	0.0181341
LOC_Os02g04460	-1.01976	6.83567e-06
LOC_Os02g04510	-2.15745	1.32855e-53
LOC_Os02g04730	2.51129	5.73335e-10
LOC_Os02g04810	-1.41954	1.14301e-29
LOC_Os02g04820	-1.46837	0.000409582
LOC_Os02g04924	3.92861	3.75736e-37
LOC_Os02g05000	-1.03608	2.75146e-05
LOC_Os02g05199	1.05807	1.431e-19
LOC_Os02g05365	-1.36957	0.00106527
LOC_Os02g05410	2.49541	3.09426e-17
LOC_Os02g05470	-2.07249	1.74789e-89
LOC_Os02g05890	-2.00983	1.84754e-09
LOC_Os02g05960	1.00079	0.00312939
LOC_Os02g05980	2.66602	1.37886e-11
LOC_Os02g06010	2.56376	2.19614e-06
LOC_Os02g06030	5.16013	0.0133186
LOC_Os02g06230	5.2715	4.32548e-07
LOC_Os02g06270	5.80965	2.96742e-06
LOC_Os02g06300	-1.22414	1.75024e-10
LOC_Os02g06580	3.03087	1.3902e-31
LOC_Os02g06754	7.09593	1.69885e-07
LOC_Os02g06760	5.18909	7.86579e-05
LOC_Os02g06770	5.00682	1.14876e-17
LOC_Os02g06779	4.7235	1.57386e-05
LOC_Os02g06790	5.85459	6.0246e-18
LOC_Os02g06960	1.29544	0.0193775
LOC_Os02g06990	1.01921	8.00107e-06
LOC_Os02g07100	-4.64489	0.0319605
LOC_Os02g07700	6.86876	4.23308e-06
LOC_Os02g08110	-1.28668	3.31031e-08
LOC_Os02g08150	-1.05582	1.86694e-23
LOC_Os02g08170	1.10341	0.00238179
LOC_Os02g08270	1.14199	1.67313e-24
LOC_Os02g08420	1.11015	8.09587e-38
LOC_Os02g09220	3.06522	8.89307e-198
LOC_Os02g09240	-2.04041	7.48043e-139
LOC_Os02g09250	-1.3489	6.85752e-46
LOC_Os02g09260	-1.71508	1.64714e-07
LOC_Os02g09820	1.29179	5.32555e-06
LOC_Os02g10020	1.9693	0.00273756
LOC_Os02g10390	-2.08381	8.47414e-111
LOC_Os02g10520	1.14318	5.38902e-20
LOC_Os02g10860	-1.07348	1.12264e-17
LOC_Os02g10950	1.2964	9.82385e-19
LOC_Os02g11640	3.07504	0.0197428
LOC_Os02g12000	2.65551	7.57208e-05
LOC_Os02g12010	4.50005	3.51067e-09
LOC_Os02g12030	-1.50477	0.000264779
LOC_Os02g12040	3.34022	0.0205034
LOC_Os02g12180	4.56395	0.0477305
LOC_Os02g12200	3.7038	0.00411978
LOC_Os02g12210	3.5782	6.62033e-08
LOC_Os02g12250	2.00195	0.0185771
LOC_Os02g12320	1.02246	7.04219e-06
LOC_Os02g12380	1.67819	1.10743e-54
LOC_Os02g12400	3.96048	1.05928e-130
LOC_Os02g12410	5.37527	0.000665817
LOC_Os02g12420	3.17731	1.69122e-21
LOC_Os02g12460	5.09597	0.000115982
LOC_Os02g12480	3.53478	3.67858e-252
LOC_Os02g12490	5.73053	6.52765e-31
LOC_Os02g12510	4.29447	0.00479631
LOC_Os02g12890	4.06973	6.16733e-43
LOC_Os02g12939	-1.40941	1.10932e-25
LOC_Os02g13020	1.20254	3.73738e-11
LOC_Os02g13060	-1.13897	3.01302e-26
LOC_Os02g13160	1.00535	0.00437437
LOC_Os02g13170	4.70576	5.25334e-20
LOC_Os02g13670	1.44055	0.00752886
LOC_Os02g13710	-1.0139	0.000240061
LOC_Os02g14500	3.05544	8.84468e-15
LOC_Os02g14520	6.53364	1.53115e-05
LOC_Os02g14800	1.00521	0.00159406
LOC_Os02g14874	4.11405	3.7795e-19
LOC_Os02g14890	-2.43551	0.00692944
LOC_Os02g15020	1.90044	3.70851e-05
LOC_Os02g15050	5.86419	1.71195e-06
LOC_Os02g15290	1.0386	0.00109064
LOC_Os02g15750	-1.73903	1.04014e-07
LOC_Os02g15810	1.65068	1.09103e-07
LOC_Os02g15930	1.13238	0.0141632
LOC_Os02g16280	-1.68016	0.011843
LOC_Os02g16410	5.57035	0.00252973
LOC_Os02g17060	4.11695	6.88963e-05
LOC_Os02g17400	1.1099	0.00193225
LOC_Os02g17440	5.10933	0.00213641
LOC_Os02g17534	1.14124	2.2541e-12
LOC_Os02g17620	1.58244	1.69948e-06
LOC_Os02g17760	-1.13673	0.00926842
LOC_Os02g18150	-1.16971	0.0342195
LOC_Os02g18310	-5.73807	0.000624326
LOC_Os02g18450	-1.12753	2.41506e-23
LOC_Os02g18460	-2.63361	6.01631e-08
LOC_Os02g18540	2.37163	2.10713e-30
LOC_Os02g18612	-3.68505	0.0290285
LOC_Os02g18784	-1.19701	5.18398e-13
LOC_Os02g18980	1.61876	0.0492408
LOC_Os02g19050	-2.29347	0.00377796
LOC_Os02g19280	4.79388	0.000689309
LOC_Os02g19820	1.30006	5.39725e-25
LOC_Os02g19950	-1.09889	0.00201389
LOC_Os02g20200	1.22192	0.000291551
LOC_Os02g20330	-1.65644	0.00265627
LOC_Os02g20500	3.1415	0.000162809
LOC_Os02g20890	6.0022	3.87396e-16
LOC_Os02g21260	-1.24301	2.73806e-21
LOC_Os02g21300	1.29066	7.08113e-47
LOC_Os02g21750	2.55786	0.00112271
LOC_Os02g21810	1.19648	0.0161473
LOC_Os02g22020	1.16086	1.77453e-05
LOC_Os02g22570	-1.46658	0.00658145
LOC_Os02g22580	-1.72548	0.00980266
LOC_Os02g22590	-1.12566	0.000398572
LOC_Os02g22600	-1.59907	6.187e-07
LOC_Os02g22660	3.00257	3.82583e-06
LOC_Os02g23939	-1.14837	5.88739e-07
LOC_Os02g24760	2.28588	0.0110429
LOC_Os02g25150	2.6555	0.0432902
LOC_Os02g25630	1.86218	9.43667e-06
LOC_Os02g26190	-1.20342	0.00124518
LOC_Os02g26660	1.39656	3.114e-13
LOC_Os02g26770	2.73031	2.3657e-10
LOC_Os02g26800	-1.45486	4.10503e-13
LOC_Os02g26810	1.27653	1.62634e-10
LOC_Os02g27830	-1.51041	0.013814
LOC_Os02g28850	2.30115	0.0115332
LOC_Os02g28870	-4.54498	0.0416059
LOC_Os02g29210	-1.55967	4.38575e-43
LOC_Os02g29500	3.2059	5.61623e-29
LOC_Os02g29960	-2.26278	0.0171069
LOC_Os02g30070	5.93736	0.000398572
LOC_Os02g30090	2.1282	3.46154e-07
LOC_Os02g30110	-2.12022	9.33045e-08
LOC_Os02g30114	4.28962	0.00437437
LOC_Os02g30150	-1.55915	9.68153e-11
LOC_Os02g30470	1.9943	5.86011e-07
LOC_Os02g30530	5.98781	5.22188e-05
LOC_Os02g30540	5.01622	0.00270821
LOC_Os02g30760	4.56287	0.0467504
LOC_Os02g30790	4.37388	4.0822e-32
LOC_Os02g30955	3.59007	0.00278992
LOC_Os02g31140	1.00299	0.00981864
LOC_Os02g31867	-1.30654	0.00036669
LOC_Os02g32660	-1.33531	5.36092e-10
LOC_Os02g32780	-4.68261	0.00706309
LOC_Os02g32860	-1.61719	4.96209e-05
LOC_Os02g32970	1.06832	3.26408e-25
LOC_Os02g32990	-1.37077	3.95852e-20
LOC_Os02g33050	5.49455	1.29373e-05
LOC_Os02g33480	4.78108	0.0261069
LOC_Os02g33705	1.20605	0.0226619
LOC_Os02g33790	1.42366	0.017665
LOC_Os02g34250	1.86962	0.0408963
LOC_Os02g34610	3.74488	0.00342854
LOC_Os02g34790	-2.19959	0.0378563
LOC_Os02g35900	-1.49493	0.0117719
LOC_Os02g36020	2.06484	1.42654e-11
LOC_Os02g36030	2.50322	4.79966e-18
LOC_Os02g36110	1.724	7.11689e-17
LOC_Os02g36140	1.49921	9.02074e-30
LOC_Os02g36210	1.78765	1.26638e-09
LOC_Os02g36570	-1.43911	3.25868e-39
LOC_Os02g37060	-1.83167	2.24045e-10
LOC_Os02g37100	1.02766	0.00697519
LOC_Os02g37360	1.56672	4.79979e-106
LOC_Os02g38040	-1.67147	3.70399e-33
LOC_Os02g38660	-3.50546	0.00320103
LOC_Os02g38870	-1.83357	0.0283537
LOC_Os02g39740	-1.75962	2.14346e-29
LOC_Os02g39930	-1.50307	2.39134e-93
LOC_Os02g40120	8.05049	2.12721e-09
LOC_Os02g40454	-1.36791	0.000272296
LOC_Os02g40470	7.7867	9.55274e-09
LOC_Os02g40540	4.70426	1.26309e-08
LOC_Os02g40550	5.99656	4.74751e-05
LOC_Os02g40784	4.39379	0.000173991
LOC_Os02g41954	1.4464	6.85166e-15
LOC_Os02g42150	1.45776	0.026948
LOC_Os02g42280	1.12361	0.000233528
LOC_Os02g42310	1.88778	3.23086e-29
LOC_Os02g42560	1.03682	0.0452511
LOC_Os02g42570	-1.1293	2.67817e-08
LOC_Os02g42640	1.04631	1.38252e-05
LOC_Os02g42810	-2.16701	4.75072e-25
LOC_Os02g43410	1.5965	0.000351413
LOC_Os02g43600	-1.09993	0.000106657
LOC_Os02g44000	1.29828	3.87396e-16
LOC_Os02g44880	1.03376	7.16093e-44
LOC_Os02g45225	1.3708	4.6975e-05
LOC_Os02g45880	1.2032	7.21088e-10
LOC_Os02g45974	-1.09523	4.11621e-09
LOC_Os02g46800	-1.02701	0.0203507
LOC_Os02g46980	-2.21371	1.10521e-28
LOC_Os02g47020	-1.63289	4.76928e-42
LOC_Os02g47210	1.06584	8.53933e-07
LOC_Os02g47320	-1.3114	3.69349e-08
LOC_Os02g47400	1.60201	7.61157e-06
LOC_Os02g47510	-1.33509	4.93655e-06
LOC_Os02g47620	-1.23933	0.000170849
LOC_Os02g49140	-1.27421	0.000116625
LOC_Os02g49210	-1.80464	1.41165e-06
LOC_Os02g49326	-1.3184	8.21335e-10
LOC_Os02g49480	-1.09828	1.13392e-05
LOC_Os02g49680	-1.01251	1.13452e-09
LOC_Os02g49870	-1.45919	1.8749e-05
LOC_Os02g49880	-1.2968	3.38787e-28
LOC_Os02g49986	2.71577	1.77695e-08
LOC_Os02g50000	1.26513	0.000104151
LOC_Os02g50140	2.3614	0.000188334
LOC_Os02g50540	4.43867	9.07199e-83
LOC_Os02g50560	-1.44221	1.85099e-05
LOC_Os02g50710	1.32663	7.0921e-15
LOC_Os02g50805	1.19461	1.15513e-19
LOC_Os02g51020	-2.41818	1.15495e-06
LOC_Os02g51080	-1.68309	2.93542e-50
LOC_Os02g51404	5.10595	1.02677e-06
LOC_Os02g51440	1.17643	8.10941e-08
LOC_Os02g51760	1.17272	1.99908e-05
LOC_Os02g51790	-1.29482	2.25889e-08
LOC_Os02g51820	-1.36655	0.00148768
LOC_Os02g51900	-1.50338	0.00333026
LOC_Os02g51910	-1.14016	6.11222e-31
LOC_Os02g52260	-1.00537	0.000371676
LOC_Os02g52620	-1.05657	4.20029e-25
LOC_Os02g52650	-1.46285	0.0217539
LOC_Os02g52730	-1.85444	1.23856e-05
LOC_Os02g53020	-1.22985	1.10123e-15
LOC_Os02g53130	1.31054	7.67702e-13
LOC_Os02g53250	4.68489	0.0374566
LOC_Os02g53384	4.48819	7.4243e-05
LOC_Os02g53835	-1.24306	9.78296e-33
LOC_Os02g53990	-1.17008	9.87885e-06
LOC_Os02g54050	1.0191	3.79423e-06
LOC_Os02g54240	-1.33497	3.99361e-12
LOC_Os02g54590	1.47471	0.0126379
LOC_Os02g54900	-1.45733	3.41827e-21
LOC_Os02g54940	5.76442	0.000155317
LOC_Os02g55120	-1.15959	4.85456e-17
LOC_Os02g55670	2.2842	9.49458e-31
LOC_Os02g55689	1.06246	1.0806e-11
LOC_Os02g56050	-1.24205	0.00447523
LOC_Os02g56080	-1.55126	0.00456948
LOC_Os02g56380	1.28989	1.81149e-34
LOC_Os02g56610	-1.22837	0.0482442
LOC_Os02g57020	-2.69249	0.000205237
LOC_Os02g57030	-1.43005	0.0221561
LOC_Os02g57280	-1.90784	4.65331e-70
LOC_Os02g57290	-1.34914	0.0102813
LOC_Os02g57310	-1.32617	0.0346149
LOC_Os02g57670	-1.57078	0.0121202
LOC_Os03g01014	-1.1026	3.07325e-14
LOC_Os03g01820	-2.35575	8.49253e-11
LOC_Os03g01930	5.04936	0.0190977
LOC_Os03g01940	5.1013	4.21989e-236
LOC_Os03g02370	4.67001	0.0462317
LOC_Os03g02650	1.74122	0.00420749
LOC_Os03g03120	4.87215	0.0468898
LOC_Os03g03260	-1.55853	2.67234e-12
LOC_Os03g03350	1.20327	5.85067e-06
LOC_Os03g03490	-1.13032	4.14885e-09
LOC_Os03g03670	-1.95677	4.6981e-11
LOC_Os03g03720	-2.00125	3.07073e-93
LOC_Os03g03910	-1.53445	6.33439e-12
LOC_Os03g03990	-2.1663	3.53582e-07
LOC_Os03g04060	-1.27179	0.00593788
LOC_Os03g04100	-1.14108	4.50963e-50
LOC_Os03g04150	5.31138	2.55984e-13
LOC_Os03g04190	2.20637	9.48993e-13
LOC_Os03g04570	-1.21058	1.24969e-60
LOC_Os03g04650	-1.58667	6.62048e-12
LOC_Os03g04770	-1.47878	1.10606e-15
LOC_Os03g04870	2.15523	0.0171352
LOC_Os03g04900	-1.44647	6.64673e-12
LOC_Os03g05350	5.54103	0.00506505
LOC_Os03g05360	-1.03755	0.0118849
LOC_Os03g05910	2.10045	6.48221e-46
LOC_Os03g06760	1.96564	0.00233548
LOC_Os03g06835	5.08963	1.01836e-06
LOC_Os03g06850	1.14564	1.362e-14
LOC_Os03g06900	-1.18013	2.74027e-08
LOC_Os03g07270	5.56341	0.00160674
LOC_Os03g07440	-1.44808	1.29441e-09
LOC_Os03g07750	3.10757	1.00802e-42
LOC_Os03g08080	-1.09337	0.000720278
LOC_Os03g08114	6.16207	4.50553e-24
LOC_Os03g08284	4.66717	3.29023e-60
LOC_Os03g08320	1.04522	5.12051e-72
LOC_Os03g08640	-1.10183	4.22126e-27
LOC_Os03g08834	1.95511	1.51326e-05
LOC_Os03g09020	3.61177	1.85873e-14
LOC_Os03g09970	1.26219	2.22584e-12
LOC_Os03g10100	-2.46617	9.34529e-06
LOC_Os03g10250	-1.41089	3.14386e-30
LOC_Os03g10310	3.96914	2.17484e-07
LOC_Os03g10700	4.61934	3.86033e-107
LOC_Os03g10740	2.09816	0.0287841
LOC_Os03g10880	-1.04806	4.9278e-28
LOC_Os03g11230	-1.2456	1.35054e-23
LOC_Os03g11400	1.65574	0.028078
LOC_Os03g11540	-2.19377	0.000496539
LOC_Os03g11670	-1.14694	0.00352015
LOC_Os03g11950	1.46065	0.000191614
LOC_Os03g12510	2.15782	3.40231e-43
LOC_Os03g13140	1.86575	6.48023e-13
LOC_Os03g13530	-1.02727	0.00771345
LOC_Os03g13640	5.69299	0.00019744
LOC_Os03g13690	5.67266	1.2277e-16
LOC_Os03g13976	5.97972	0.000368639
LOC_Os03g14050	1.33367	2.31308e-143
LOC_Os03g14180	1.77528	0.000175627
LOC_Os03g14254	2.74307	0.00769224
LOC_Os03g14400	-1.79737	6.41068e-92
LOC_Os03g14420	-1.42991	3.55172e-07
LOC_Os03g14460	-1.23992	0.000943821
LOC_Os03g14669	-1.94095	0.000753489
LOC_Os03g14720	5.18627	1.51644e-40
LOC_Os03g14730	1.84996	1.58051e-41
LOC_Os03g15330	4.32838	0.0037612
LOC_Os03g15370	-1.02764	9.89165e-16
LOC_Os03g15460	1.02092	0.00288331
LOC_Os03g15470	5.29879	0.00452686
LOC_Os03g15530	1.26452	0.000838301
LOC_Os03g15680	4.76873	0.00665867
LOC_Os03g16030	1.33189	5.20847e-70
LOC_Os03g16050	-2.40984	3.18291e-25
LOC_Os03g17130	2.00248	0.0103971
LOC_Os03g17174	-1.78063	8.55269e-06
LOC_Os03g18040	-1.12647	0.000348783
LOC_Os03g19270	1.48668	6.95735e-06
LOC_Os03g19380	-1.74215	2.98443e-50
LOC_Os03g19560	-1.07063	1.09975e-36
LOC_Os03g19940	-1.4887	4.66191e-05
LOC_Os03g19990	1.48	2.42289e-18
LOC_Os03g20100	-1.14198	2.38984e-08
LOC_Os03g20700	-1.94125	1.37563e-106
LOC_Os03g20880	-2.76919	0.0173784
LOC_Os03g21400	-1.8759	6.52225e-05
LOC_Os03g21560	-2.55141	6.33958e-25
LOC_Os03g21780	-1.46518	0.00560903
LOC_Os03g22170	1.48383	1.4018e-30
LOC_Os03g22230	4.47872	0.0158718
LOC_Os03g22250	3.28883	3.05375e-05
LOC_Os03g22370	-2.168	7.59286e-31
LOC_Os03g22620	-1.45934	0.00215854
LOC_Os03g22780	-1.25119	2.00698e-11
LOC_Os03g24020	-1.17976	0.000593526
LOC_Os03g24590	-1.01187	1.12989e-05
LOC_Os03g24690	2.78797	0.0214526
LOC_Os03g25330	1.14828	3.17208e-22
LOC_Os03g25840	2.86852	6.70488e-06
LOC_Os03g26310	1.88352	0.000238972
LOC_Os03g27110	-1.15757	0.00822114
LOC_Os03g27230	1.18067	7.3097e-80
LOC_Os03g27830	4.40033	1.7248e-61
LOC_Os03g28100	3.66903	0.00633928
LOC_Os03g28160	-1.84269	7.38923e-23
LOC_Os03g28250	6.02227	0.000230659
LOC_Os03g28289	-1.38292	0.003122
LOC_Os03g28980	4.12157	0.000632833
LOC_Os03g29360	1.51934	4.1739e-12
LOC_Os03g29430	-1.06919	0.00429907
LOC_Os03g29864	-1.35872	2.86026e-13
LOC_Os03g30060	5.50933	0.000391761
LOC_Os03g30240	6.06637	0.000166813
LOC_Os03g30420	1.56422	2.0072e-13
LOC_Os03g30580	4.88394	0.019108
LOC_Os03g30840	1.70682	0.00801636
LOC_Os03g31150	-2.40773	1.37294e-09
LOC_Os03g31200	4.47855	0.0399032
LOC_Os03g31370	4.97475	5.77266e-35
LOC_Os03g31690	1.15324	9.28457e-29
LOC_Os03g31750	1.08709	3.58412e-22
LOC_Os03g32330	1.44394	0.00726487
LOC_Os03g32490	-1.4199	0.0201071
LOC_Os03g32499	-1.04732	1.24655e-26
LOC_Os03g32990	5.10302	0.00251192
LOC_Os03g33090	3.27857	6.13707e-21
LOC_Os03g33570	5.30318	0.00465875
LOC_Os03g33920	4.771	0.00616656
LOC_Os03g34040	-1.45563	1.98181e-09
LOC_Os03g35950	1.42818	0.0330495
LOC_Os03g35970	7.00071	1.16849e-06
LOC_Os03g36080	1.77334	7.51861e-37
LOC_Os03g36470	6.02342	0.000243422
LOC_Os03g36480	6.06004	0.000189036
LOC_Os03g36534	2.05808	5.13118e-34
LOC_Os03g36540	-1.52796	9.03205e-14
LOC_Os03g37650	-1.69232	6.42213e-08
LOC_Os03g37730	4.30172	2.59121e-24
LOC_Os03g37864	5.76714	1.33002e-258
LOC_Os03g37878	2.04563	0.00164677
LOC_Os03g38230	-1.17482	5.20995e-24
LOC_Os03g38359	4.77192	2.19034e-18
LOC_Os03g38375	-1.75254	0.000112445
LOC_Os03g38800	-1.12621	7.51455e-08
LOC_Os03g39160	-1.28894	0.0136043
LOC_Os03g39350	4.7263	0.000812073
LOC_Os03g39610	-2.22154	1.76722e-88
LOC_Os03g39690	-1.07396	2.12621e-11
LOC_Os03g39740	1.56223	0.000990641
LOC_Os03g39830	-1.73435	2.93426e-16
LOC_Os03g39860	1.93929	1.09881e-19
LOC_Os03g39890	-1.19015	0.000605679
LOC_Os03g40100	1.06886	2.09618e-26
LOC_Os03g40380	-2.84246	0.00213623
LOC_Os03g40410	1.74811	6.21962e-14
LOC_Os03g40770	1.24511	0.0053896
LOC_Os03g41060	1.1148	0.000140431
LOC_Os03g41200	4.4405	6.25342e-28
LOC_Os03g41438	1.72523	7.68187e-05
LOC_Os03g41510	-1.20342	0.00620644
LOC_Os03g42130	-1.66758	8.74739e-05
LOC_Os03g42230	4.74511	1.38365e-05
LOC_Os03g42235	3.24249	5.36949e-35
LOC_Os03g42259	1.08025	1.19244e-17
LOC_Os03g42280	1.85453	0.000818871
LOC_Os03g42350	-1.78851	0.00340225
LOC_Os03g42510	-4.00568	1.51046e-06
LOC_Os03g42520	1.19801	0.00408245
LOC_Os03g42600	-1.3338	1.88548e-13
LOC_Os03g42710	1.13845	0.000613357
LOC_Os03g43440	1.56339	1.75319e-101
LOC_Os03g43650	1.81038	4.52112e-10
LOC_Os03g43750	1.23279	5.19545e-17
LOC_Os03g43810	-1.04228	2.35552e-05
LOC_Os03g44170	4.00548	0.000131085
LOC_Os03g44190	3.00087	1.41137e-34
LOC_Os03g44636	1.4237	0.0349588
LOC_Os03g44740	-1.2003	2.27842e-05
LOC_Os03g45220	-1.28898	7.05667e-10
LOC_Os03g45450	2.41443	5.0786e-05
LOC_Os03g45970	-1.08585	0.0127283
LOC_Os03g46070	2.33023	8.79229e-284
LOC_Os03g46790	1.46923	3.17684e-05
LOC_Os03g47160	2.10986	1.19748e-10
LOC_Os03g47610	-1.70454	2.27127e-09
LOC_Os03g48040	-2.0234	3.99292e-05
LOC_Os03g48457	-2.61258	0.0025627
LOC_Os03g48750	6.21875	0.000131474
LOC_Os03g48760	1.73138	0.000665855
LOC_Os03g48904	5.38087	1.10532e-07
LOC_Os03g49450	-1.03017	0.00409036
LOC_Os03g49524	2.30494	1.23772e-05
LOC_Os03g49560	-1.12926	0.00129852
LOC_Os03g50080	-1.47282	0.000471539
LOC_Os03g50180	1.88229	0.0241863
LOC_Os03g50270	-1.24836	1.8505e-11
LOC_Os03g50310	-1.51779	1.62552e-78
LOC_Os03g50490	1.39809	0.00305323
LOC_Os03g50670	-1.49224	3.15491e-07
LOC_Os03g50970	1.62657	1.87649e-08
LOC_Os03g51200	1.41551	1.59082e-07
LOC_Os03g51350	-1.00138	3.41151e-08
LOC_Os03g51760	1.0321	6.66192e-11
LOC_Os03g52010	-1.3505	1.93383e-06
LOC_Os03g52040	-1.3456	4.7705e-16
LOC_Os03g52130	-1.46816	0.00128799
LOC_Os03g52239	-1.0158	3.18283e-06
LOC_Os03g52460	-1.16692	2.09103e-10
LOC_Os03g52650	1.85361	5.43119e-06
LOC_Os03g52660	-2.6625	2.29891e-35
LOC_Os03g52910	1.92855	0.0460697
LOC_Os03g53400	1.29058	0.0037479
LOC_Os03g53550	2.5783	1.4967e-16
LOC_Os03g53560	5.37017	0.00424553
LOC_Os03g53640	-1.50229	1.39134e-07
LOC_Os03g53710	-1.64388	3.23613e-15
LOC_Os03g53845	1.44634	5.95999e-05
LOC_Os03g53900	3.26948	4.94831e-05
LOC_Os03g54160	1.23361	1.40585e-06
LOC_Os03g54240	3.77678	4.76476e-36
LOC_Os03g54820	4.28799	0.00448401
LOC_Os03g55070	1.1728	1.71118e-67
LOC_Os03g55260	1.58149	0.00546387
LOC_Os03g55430	1.20266	5.31641e-16
LOC_Os03g55550	2.78424	0.013613
LOC_Os03g55720	-1.22832	3.98494e-16
LOC_Os03g55734	3.19387	0.00364176
LOC_Os03g55810	2.77542	4.92307e-11
LOC_Os03g56050	4.04833	0.000109274
LOC_Os03g56360	-1.098	1.04767e-07
LOC_Os03g56370	-1.66607	0.00903024
LOC_Os03g56590	1.13696	2.72977e-19
LOC_Os03g56670	-2.07138	2.65487e-73
LOC_Os03g56730	4.67546	5.07468e-22
LOC_Os03g56740	3.64395	0.000644545
LOC_Os03g56900	1.07745	3.79635e-15
LOC_Os03g57050	1.72354	0.00647107
LOC_Os03g57145	4.98019	1.34984e-134
LOC_Os03g57149	-1.3862	2.80993e-05
LOC_Os03g57220	-1.71742	2.9113e-69
LOC_Os03g57545	2.75696	7.12696e-59
LOC_Os03g57660	1.31026	4.39992e-31
LOC_Os03g57680	-1.17393	1.67988e-19
LOC_Os03g58300	1.2098	0.0130124
LOC_Os03g58500	1.12937	0.00837636
LOC_Os03g58730	5.18562	6.13167e-09
LOC_Os03g59030	-2.04074	7.3965e-05
LOC_Os03g59110	-1.14178	0.0231874
LOC_Os03g59290	-2.19008	3.24731e-23
LOC_Os03g59880	3.22639	6.44295e-13
LOC_Os03g60100	-1.57741	4.78203e-18
LOC_Os03g60190	1.73033	0.000502825
LOC_Os03g60419	5.75311	8.9869e-22
LOC_Os03g60430	1.20566	3.93442e-15
LOC_Os03g60960	4.09651	0.0474708
LOC_Os03g61090	-1.24598	2.13296e-09
LOC_Os03g61220	-1.04476	1.47392e-26
LOC_Os03g61270	-1.05777	3.07023e-21
LOC_Os03g61500	2.39908	4.32793e-27
LOC_Os03g61510	3.02456	0.0188304
LOC_Os03g61910	1.03185	1.46477e-07
LOC_Os03g61980	1.93791	0.0144473
LOC_Os03g62260	1.17612	6.89567e-05
LOC_Os03g62430	1.46464	2.83216e-11
LOC_Os03g62810	-1.20896	9.8368e-11
LOC_Os03g63000	4.45269	0.00697025
LOC_Os03g63480	-1.66055	1.36816e-40
LOC_Os03g63620	2.14837	0.0148854
LOC_Os03g63870	5.89277	9.17488e-05
LOC_Os03g63999	1.19687	0.00324855
LOC_Os03g64020	-1.72591	3.24619e-07
LOC_Os04g01470	1.5804	2.72116e-06
LOC_Os04g01690	1.94034	0.0127025
LOC_Os04g01740	1.34119	1.27824e-13
LOC_Os04g01960	1.17601	0.0254903
LOC_Os04g02050	2.0468	3.81476e-46
LOC_Os04g02490	-1.2225	1.68036e-05
LOC_Os04g02530	1.72014	3.97903e-28
LOC_Os04g02880	-2.35518	1.84344e-12
LOC_Os04g03100	-1.56717	0.000360409
LOC_Os04g03579	-1.81939	7.01143e-193
LOC_Os04g03660	1.01594	0.0444269
LOC_Os04g03870	1.48557	3.00909e-07
LOC_Os04g03920	4.2708	7.5549e-20
LOC_Os04g04060	1.43287	0.0144552
LOC_Os04g04390	3.17405	6.15217e-51
LOC_Os04g04420	5.57088	0.00239974
LOC_Os04g04740	5.50056	0.00205906
LOC_Os04g04770	-2.96542	0.0367169
LOC_Os04g04790	-4.54463	0.0423365
LOC_Os04g05470	4.03793	7.45766e-09
LOC_Os04g05570	-2.41278	0.00677805
LOC_Os04g05580	3.50568	1.66109e-08
LOC_Os04g05770	7.75016	1.44989e-08
LOC_Os04g06244	5.00519	0.000173218
LOC_Os04g06280	3.92782	5.44406e-07
LOC_Os04g06300	6.50783	3.50502e-06
LOC_Os04g06340	5.82734	0.000103385
LOC_Os04g06520	2.17255	4.00113e-34
LOC_Os04g06734	5.30796	1.32557e-36
LOC_Os04g07890	-1.04213	0.0273981
LOC_Os04g08190	2.97603	0.0015859
LOC_Os04g08350	1.95362	8.08461e-117
LOC_Os04g08360	5.16087	0.0133001
LOC_Os04g08415	2.486	0.0435056
LOC_Os04g08550	1.58689	2.3869e-14
LOC_Os04g08600	6.97981	1.27776e-06
LOC_Os04g08764	1.06443	2.32575e-07
LOC_Os04g08800	5.24257	8.52654e-14
LOC_Os04g08815	5.22984	1.28933e-17
LOC_Os04g08828	3.2526	1.15823e-07
LOC_Os04g09260	1.95213	1.84878e-05
LOC_Os04g09350	4.01132	1.33203e-89
LOC_Os04g09360	5.5732	0.000309632
LOC_Os04g09430	3.92132	0.0153093
LOC_Os04g09580	1.50731	2.24127e-05
LOC_Os04g09670	5.50633	1.81008e-10
LOC_Os04g09800	3.51053	0.04703
LOC_Os04g09810	2.35883	0.00120078
LOC_Os04g09900	1.49614	5.52104e-118
LOC_Os04g09920	1.78703	7.01641e-147
LOC_Os04g10000	1.0631	1.64508e-13
LOC_Os04g10010	1.81462	2.71605e-69
LOC_Os04g10060	3.05523	5.93739e-75
LOC_Os04g10160	2.1458	5.13389e-118
LOC_Os04g10214	6.10453	2.73411e-20
LOC_Os04g10350	2.00691	6.70498e-176
LOC_Os04g10410	-1.18411	0.00127086
LOC_Os04g10460	1.27924	3.8165e-09
LOC_Os04g10480	-3.4229	0.0125856
LOC_Os04g10530	6.62547	1.27346e-12
LOC_Os04g10569	2.92895	0.0137058
LOC_Os04g10590	-2.01952	0.026507
LOC_Os04g10650	3.97903	0.0122226
LOC_Os04g10750	2.63546	1.82709e-51
LOC_Os04g11030	1.1768	3.45143e-05
LOC_Os04g11040	1.2128	1.61514e-15
LOC_Os04g11980	4.99011	1.40583e-37
LOC_Os04g12370	6.88399	2.29206e-06
LOC_Os04g12744	2.02324	5.05315e-20
LOC_Os04g12890	-1.64794	0.000649214
LOC_Os04g12900	-1.02981	7.38001e-06
LOC_Os04g12970	1.17121	2.95281e-26
LOC_Os04g13140	1.12997	8.24672e-11
LOC_Os04g13260	-1.00116	1.75005e-07
LOC_Os04g13540	6.47226	2.24406e-05
LOC_Os04g13630	-1.50381	0.0344845
LOC_Os04g14140	4.69608	4.0614e-06
LOC_Os04g14170	5.41644	3.67486e-10
LOC_Os04g14200	7.02619	1.2084e-06
LOC_Os04g14204	4.79012	5.42131e-14
LOC_Os04g14410	-1.0162	9.3698e-05
LOC_Os04g14690	3.41632	0.000260389
LOC_Os04g14710	5.76854	2.5132e-20
LOC_Os04g15530	5.37201	0.00349081
LOC_Os04g15550	3.53009	6.55393e-62
LOC_Os04g15580	-1.43815	3.04416e-08
LOC_Os04g15660	1.24504	1.7678e-05
LOC_Os04g15840	1.6237	0.0170317
LOC_Os04g16680	-1.30047	2.519e-06
LOC_Os04g16940	2.2327	2.96446e-15
LOC_Os04g17479	4.41948	6.49824e-139
LOC_Os04g17700	1.2647	5.21124e-07
LOC_Os04g18380	5.26544	0.00104711
LOC_Os04g18570	-1.45547	1.39698e-06
LOC_Os04g18800	-1.252	0.0203861
LOC_Os04g19114	1.65532	0.000162522
LOC_Os04g19470	6.40085	3.22171e-05
LOC_Os04g19540	-1.24448	2.10149e-05
LOC_Os04g20070	-1.29527	0.000540006
LOC_Os04g20180	2.14874	9.43148e-05
LOC_Os04g20210	4.40144	1.15644e-20
LOC_Os04g20260	-2.69248	0.0259313
LOC_Os04g20540	1.19997	0.0169989
LOC_Os04g21320	1.09705	0.00040012
LOC_Os04g21580	6.62355	9.28645e-25
LOC_Os04g21840	5.23363	0.00702405
LOC_Os04g21850	7.20474	3.44567e-07
LOC_Os04g22080	6.68116	7.2331e-217
LOC_Os04g22220	5.66456	0.000226704
LOC_Os04g22270	4.54374	2.69337e-17
LOC_Os04g22300	4.26187	0.0288191
LOC_Os04g22380	1.86496	0.0025627
LOC_Os04g22470	-1.42456	0.0406305
LOC_Os04g22720	2.80796	0.00655231
LOC_Os04g22890	4.86641	0.00535585
LOC_Os04g22990	4.4183	9.5164e-14
LOC_Os04g23040	4.39498	2.98054e-11
LOC_Os04g23140	4.85536	0
LOC_Os04g23600	1.40389	0.0292955
LOC_Os04g23720	2.54384	0.00235677
LOC_Os04g23890	-1.3841	9.19415e-24
LOC_Os04g24294	3.51312	5.77493e-17
LOC_Os04g24300	3.63932	1.76785e-06
LOC_Os04g24319	9.16695	7.87802e-13
LOC_Os04g24328	5.96088	3.15884e-21
LOC_Os04g24360	4.47591	0.0156071
LOC_Os04g24460	2.18225	0.00649982
LOC_Os04g24770	-1.37767	0.0123563
LOC_Os04g24804	4.78468	0.0254371
LOC_Os04g24900	5.97451	0.000260035
LOC_Os04g25060	2.28904	1.16147e-104
LOC_Os04g25380	2.23818	0.000413083
LOC_Os04g25454	1.21326	0.000330441
LOC_Os04g25740	5.61255	6.55816e-19
LOC_Os04g25800	2.12368	1.53162e-25
LOC_Os04g25900	-1.28037	9.32488e-10
LOC_Os04g25960	-1.07086	0.035765
LOC_Os04g26360	-2.44304	0.000452726
LOC_Os04g26380	-1.98863	1.5089e-08
LOC_Os04g26550	-1.68161	1.00198e-10
LOC_Os04g26590	-1.22286	0.000522694
LOC_Os04g27410	-1.79292	0.0024544
LOC_Os04g27800	2.27358	2.09457e-05
LOC_Os04g28170	1.02951	1.03133e-05
LOC_Os04g28210	-1.39579	0.01992
LOC_Os04g29210	6.58677	1.49375e-08
LOC_Os04g29580	-1.31378	2.18021e-08
LOC_Os04g29970	1.99984	4.60204e-09
LOC_Os04g29990	-1.13835	2.09639e-07
LOC_Os04g30160	-1.29826	1.5586e-06
LOC_Os04g30240	4.96583	3.66312e-48
LOC_Os04g30250	4.07104	1.04197e-10
LOC_Os04g30610	-1.54522	0.0120868
LOC_Os04g30690	-1.31232	0.0329357
LOC_Os04g30720	2.43998	0.0165503
LOC_Os04g30750	3.02951	0.0257024
LOC_Os04g31010	1.50843	3.43586e-13
LOC_Os04g31040	-1.38218	8.66481e-05
LOC_Os04g31090	5.14009	0.00897743
LOC_Os04g31110	1.15023	0.00608766
LOC_Os04g31140	5.42795	9.17421e-52
LOC_Os04g31790	-1.43465	3.35558e-12
LOC_Os04g32080	1.1346	0.000575128
LOC_Os04g32510	-1.66295	3.60872e-06
LOC_Os04g32760	5.71265	0.000166329
LOC_Os04g32770	5.26848	4.53091e-05
LOC_Os04g33060	-1.10552	2.43447e-13
LOC_Os04g33210	-1.05836	1.92711e-09
LOC_Os04g33240	1.05966	7.02358e-33
LOC_Os04g33590	-1.32993	4.21429e-76
LOC_Os04g33610	-1.42064	5.71599e-08
LOC_Os04g33830	-2.07574	7.74972e-74
LOC_Os04g34240	1.70554	0.000144607
LOC_Os04g34390	2.97157	3.29773e-10
LOC_Os04g34410	-1.64003	0.000376983
LOC_Os04g34460	-2.02478	0.000211611
LOC_Os04g34600	-2.2485	3.62919e-10
LOC_Os04g34699	5.14658	0.00163041
LOC_Os04g34870	-1.00818	0.0186443
LOC_Os04g34880	-1.41818	8.67778e-10
LOC_Os04g35534	5.49563	1.30941e-10
LOC_Os04g36720	-2.0082	5.84515e-23
LOC_Os04g36760	-1.34852	3.06428e-16
LOC_Os04g37960	1.21836	0.0139117
LOC_Os04g38026	-1.30488	2.92691e-07
LOC_Os04g38410	-2.67886	3.36807e-111
LOC_Os04g38560	1.28855	0.0269756
LOC_Os04g38600	-1.71381	9.12196e-17
LOC_Os04g38640	-1.16221	0.00259635
LOC_Os04g38850	-1.04781	4.30235e-06
LOC_Os04g39030	-1.28608	3.28412e-10
LOC_Os04g39100	1.1979	2.43913e-06
LOC_Os04g39300	1.06022	6.69471e-05
LOC_Os04g39780	2.18525	0.0163506
LOC_Os04g40020	5.33544	0.000810484
LOC_Os04g40070	1.25397	0.000115108
LOC_Os04g40090	1.21884	6.3606e-79
LOC_Os04g40460	-1.76897	4.30984e-20
LOC_Os04g40550	2.21911	0.000103513
LOC_Os04g41238	7.49355	1.74327e-08
LOC_Os04g41340	-1.63869	2.43972e-05
LOC_Os04g41390	5.43012	0.003625
LOC_Os04g41480	4.6761	0.0345648
LOC_Os04g41620	2.33112	6.84869e-05
LOC_Os04g41680	2.19026	2.13105e-10
LOC_Os04g41930	-1.19231	0.00118205
LOC_Os04g42110	2.02971	8.22636e-09
LOC_Os04g42560	4.8848	0.0186693
LOC_Os04g43410	-1.26235	6.0591e-08
LOC_Os04g43420	-1.25445	4.03783e-06
LOC_Os04g43650	1.32036	8.77571e-90
LOC_Os04g43840	1.34779	0.00202338
LOC_Os04g43850	-4.73719	0.0250759
LOC_Os04g44200	-1.75933	0.0163573
LOC_Os04g44240	1.26921	2.02491e-08
LOC_Os04g44340	-1.04277	0.000964025
LOC_Os04g44460	-1.61753	1.46978e-05
LOC_Os04g44480	-3.64924	0.0124487
LOC_Os04g45090	-1.06586	6.85827e-06
LOC_Os04g45210	-2.39148	2.89757e-06
LOC_Os04g45220	4.55902	7.99657e-24
LOC_Os04g45480	1.05101	1.21068e-13
LOC_Os04g45490	-1.24117	1.28369e-26
LOC_Os04g45510	1.15019	3.1687e-25
LOC_Os04g45520	1.23639	1.63908e-38
LOC_Os04g46010	-1.16132	0.000241965
LOC_Os04g46400	1.12327	5.07156e-11
LOC_Os04g46410	1.42746	0.000306129
LOC_Os04g46610	-1.6156	1.20601e-06
LOC_Os04g46680	-2.18261	0.000169162
LOC_Os04g47020	-1.43233	0.021459
LOC_Os04g47300	2.23499	2.27742e-05
LOC_Os04g47320	1.87571	5.61636e-10
LOC_Os04g47660	-1.07683	0.0119821
LOC_Os04g47720	2.84826	0.0025924
LOC_Os04g48240	4.18876	0.0349709
LOC_Os04g48670	-3.59056	0.04523
LOC_Os04g49350	-1.32145	1.49035e-39
LOC_Os04g49757	1.44309	2.38166e-06
LOC_Os04g49840	-2.88102	0.0114922
LOC_Os04g49910	-1.74906	0.0499372
LOC_Os04g50930	-1.55915	8.65081e-15
LOC_Os04g50960	2.49134	0.00253958
LOC_Os04g51009	2.38835	6.86698e-10
LOC_Os04g51300	-1.02296	0.00671819
LOC_Os04g51520	1.13698	0.0279414
LOC_Os04g51660	1.43198	2.28924e-51
LOC_Os04g51809	5.09203	7.55183e-91
LOC_Os04g51930	2.97194	0.0328442
LOC_Os04g52210	-1.55539	4.4737e-46
LOC_Os04g52230	-1.76389	3.79934e-61
LOC_Os04g52260	-1.24008	0.0183441
LOC_Os04g52320	1.35499	0.000462194
LOC_Os04g52420	4.05507	0.001067
LOC_Os04g52590	1.63441	3.49114e-05
LOC_Os04g52606	3.2057	4.52573e-32
LOC_Os04g52630	1.32237	7.23904e-11
LOC_Os04g52660	5.74427	4.2753e-58
LOC_Os04g52800	1.29805	3.70985e-14
LOC_Os04g52980	4.87635	0.00441604
LOC_Os04g53130	-1.47901	9.63261e-08
LOC_Os04g53490	-1.78474	0.000627652
LOC_Os04g53520	-1.25401	1.34384e-06
LOC_Os04g53540	-4.46246	0.00164933
LOC_Os04g53560	1.00184	0.0187573
LOC_Os04g53750	3.07263	2.63118e-14
LOC_Os04g53830	1.2504	3.96815e-12
LOC_Os04g53840	5.28974	1.56772e-09
LOC_Os04g53920	4.82684	0.00535971
LOC_Os04g53980	4.72025	0.0252794
LOC_Os04g54010	-1.7405	0.00107993
LOC_Os04g54140	1.06697	0.000262832
LOC_Os04g54320	-1.56715	2.58156e-05
LOC_Os04g54610	1.41498	6.87564e-09
LOC_Os04g54620	1.37847	7.26632e-10
LOC_Os04g54790	-1.48176	9.58074e-05
LOC_Os04g55440	-1.30446	8.07135e-08
LOC_Os04g55500	2.22154	1.06581e-49
LOC_Os04g55710	1.32356	1.23695e-141
LOC_Os04g55740	1.00624	2.54983e-67
LOC_Os04g56400	-1.58474	3.57158e-17
LOC_Os04g56430	1.33046	1.65022e-123
LOC_Os04g57060	4.87548	0.0217669
LOC_Os04g57180	1.30987	6.00957e-07
LOC_Os04g57490	1.9362	9.02015e-05
LOC_Os04g57840	-1.24131	0.0310995
LOC_Os04g58030	5.29489	0.00134893
LOC_Os04g58050	4.70665	1.14882e-08
LOC_Os04g58200	-1.62585	0.0171305
LOC_Os04g58680	3.12728	0.00121355
LOC_Os04g59200	4.44799	1.56959e-15
LOC_Os04g59260	1.12716	2.75069e-75
LOC_Os04g59430	1.61312	8.20903e-06
LOC_Os04g59440	-1.56415	4.057e-42
LOC_Os05g01140	4.67898	0.0343941
LOC_Os05g01380	1.07256	3.13461e-61
LOC_Os05g01444	2.02586	3.27025e-41
LOC_Os05g01810	2.18244	2.03563e-32
LOC_Os05g01970	-1.4127	0.000202841
LOC_Os05g02200	1.24537	1.52675e-30
LOC_Os05g03160	1.35336	1.15411e-19
LOC_Os05g03174	1.16806	1.03184e-05
LOC_Os05g03260	-4.90825	0.0163394
LOC_Os05g03370	3.58983	3.22284e-22
LOC_Os05g03400	-1.01924	0.00472928
LOC_Os05g03870	-1.51529	1.24008e-10
LOC_Os05g04070	-1.1084	0.002074
LOC_Os05g04215	4.15689	2.67898e-06
LOC_Os05g04410	1.10436	2.14528e-68
LOC_Os05g04570	-1.61846	0.0168921
LOC_Os05g04710	3.66725	0.00593736
LOC_Os05g04750	-1.26234	0.0101241
LOC_Os05g04820	1.56908	2.02582e-05
LOC_Os05g05530	1.73923	3.96058e-15
LOC_Os05g05550	3.18111	0.0399266
LOC_Os05g05630	4.6481	7.81322e-16
LOC_Os05g05650	6.22729	7.67649e-05
LOC_Os05g05670	1.139	1.76157e-49
LOC_Os05g05880	2.383	0.000925895
LOC_Os05g05910	4.83142	0.00654114
LOC_Os05g06300	3.23268	0.00111812
LOC_Os05g06390	3.38349	0.00140731
LOC_Os05g06399	6.46836	2.13693e-05
LOC_Os05g06630	3.09504	6.12014e-56
LOC_Os05g06660	1.52982	7.27791e-13
LOC_Os05g06720	1.22223	0.000387987
LOC_Os05g06790	-1.22026	0.000119335
LOC_Os05g07080	3.78039	0.00298697
LOC_Os05g07880	-1.33287	7.2024e-49
LOC_Os05g08110	6.73094	5.11885e-06
LOC_Os05g08390	1.35857	9.33554e-06
LOC_Os05g08830	1.58529	1.06908e-07
LOC_Os05g08850	3.37974	1.75575e-07
LOC_Os05g08890	-1.00838	2.71112e-06
LOC_Os05g08900	1.20637	8.94288e-08
LOC_Os05g08940	3.70026	0.0340305
LOC_Os05g09160	-1.20025	0.0453249
LOC_Os05g09280	4.40728	0.0197224
LOC_Os05g10310	3.52775	6.77853e-43
LOC_Os05g10414	5.12459	3.06556e-224
LOC_Os05g10550	4.88056	0.0202703
LOC_Os05g10560	3.61869	2.0429e-12
LOC_Os05g10570	6.35864	1.62483e-43
LOC_Os05g10625	2.0346	3.2744e-45
LOC_Os05g11005	-1.08768	7.13497e-31
LOC_Os05g11064	5.28829	2.56833e-07
LOC_Os05g11510	-2.00286	0.000451449
LOC_Os05g11990	1.19685	0.0265073
LOC_Os05g12030	3.4393	0.00142683
LOC_Os05g12040	6.1224	1.75342e-43
LOC_Os05g12090	3.45178	1.10269e-06
LOC_Os05g12450	3.98006	0.000124577
LOC_Os05g12550	5.83472	0.000495795
LOC_Os05g13380	-4.98547	0.0122226
LOC_Os05g13420	5.98706	7.84368e-50
LOC_Os05g13804	4.87982	0.00476466
LOC_Os05g13810	4.65586	0.00949247
LOC_Os05g13900	1.47568	1.25636e-18
LOC_Os05g13904	-1.51231	0.023389
LOC_Os05g13970	2.57023	2.27501e-56
LOC_Os05g14270	-1.48597	0.0332397
LOC_Os05g14580	6.46919	2.15156e-05
LOC_Os05g15930	-2.20096	0.0142135
LOC_Os05g16054	5.1454	5.12237e-11
LOC_Os05g16315	-1.56358	2.86306e-05
LOC_Os05g18604	1.45132	4.66698e-34
LOC_Os05g18670	1.4592	0.0135268
LOC_Os05g19380	-1.50851	0.00234841
LOC_Os05g19510	1.14262	0.0188676
LOC_Os05g20100	-1.38734	1.1579e-27
LOC_Os05g21120	-1.20102	0.0243308
LOC_Os05g22614	-1.80218	3.67047e-07
LOC_Os05g22730	-1.15953	2.40534e-05
LOC_Os05g23880	1.04457	8.68992e-05
LOC_Os05g24240	3.76176	0.023389
LOC_Os05g24870	4.89241	0.0227143
LOC_Os05g25080	-1.00039	4.97036e-06
LOC_Os05g25150	7.18659	3.32488e-15
LOC_Os05g25280	7.06934	8.59298e-07
LOC_Os05g25400	5.8754	1.64116e-09
LOC_Os05g25650	5.79438	9.179e-12
LOC_Os05g25800	4.45956	0.0239188
LOC_Os05g26020	1.5935	0.00518884
LOC_Os05g26040	1.36804	0.0035742
LOC_Os05g26070	1.50487	5.30537e-09
LOC_Os05g26610	4.68089	0.037771
LOC_Os05g26630	3.64662	0.0329451
LOC_Os05g27100	-1.04002	8.51156e-05
LOC_Os05g27680	6.14622	4.32361e-07
LOC_Os05g28090	-1.64532	0.000195046
LOC_Os05g28210	-2.78377	5.11999e-16
LOC_Os05g29160	3.81854	0.0229934
LOC_Os05g29170	5.4802	1.23489e-69
LOC_Os05g29680	2.99504	0.00377487
LOC_Os05g29880	-1.21345	5.80713e-06
LOC_Os05g30640	2.63218	1.52284e-08
LOC_Os05g30660	5.42547	1.74716e-24
LOC_Os05g30680	5.09796	1.23954e-08
LOC_Os05g30720	5.71448	4.59305e-06
LOC_Os05g30730	4.60593	0.014496
LOC_Os05g30760	1.26711	1.03426e-14
LOC_Os05g30850	4.02659	0.00120279
LOC_Os05g31750	1.2509	3.10549e-29
LOC_Os05g31890	2.69803	0.0480881
LOC_Os05g32474	5.10941	1.66263e-64
LOC_Os05g32480	6.70324	7.70532e-06
LOC_Os05g32520	-2.10443	0.0111434
LOC_Os05g32980	5.5996	8.00107e-06
LOC_Os05g33120	3.28248	0.024871
LOC_Os05g33140	-1.31468	0.00657189
LOC_Os05g33160	3.00865	0.00747089
LOC_Os05g33280	-1.80893	3.1147e-08
LOC_Os05g33410	1.02708	0.00014331
LOC_Os05g33520	-2.09562	4.21338e-24
LOC_Os05g33630	1.13026	1.89782e-05
LOC_Os05g33840	-1.10011	2.88645e-17
LOC_Os05g33900	-2.36707	9.08062e-05
LOC_Os05g34030	-1.48219	1.28457e-14
LOC_Os05g34260	1.38033	1.85664e-97
LOC_Os05g34730	1.43347	1.03093e-10
LOC_Os05g34980	2.17553	4.59057e-68
LOC_Os05g35410	-2.55061	9.91185e-08
LOC_Os05g35470	-1.29938	0.00997577
LOC_Os05g36260	1.01299	0.00859437
LOC_Os05g36994	5.76189	1.04965e-62
LOC_Os05g37060	1.20266	3.25528e-94
LOC_Os05g37190	1.11351	1.12815e-66
LOC_Os05g37340	-1.11753	0.000793767
LOC_Os05g38130	-1.24284	2.09597e-09
LOC_Os05g38310	3.82105	1.26808e-07
LOC_Os05g38350	-1.1011	2.69261e-09
LOC_Os05g38410	4.01599	0.016153
LOC_Os05g38570	-1.83729	7.79486e-14
LOC_Os05g38984	2.32173	0.0148004
LOC_Os05g39270	5.6277	0.000234843
LOC_Os05g39790	-1.15039	0.000271561
LOC_Os05g40020	1.4457	0.00845404
LOC_Os05g40060	1.24681	3.64729e-66
LOC_Os05g40180	-1.94653	2.48221e-15
LOC_Os05g40270	-1.04421	8.98143e-63
LOC_Os05g40820	1.17097	5.12678e-44
LOC_Os05g40910	1.85134	6.56458e-05
LOC_Os05g41190	-2.26104	1.04577e-17
LOC_Os05g41290	1.09887	3.2882e-07
LOC_Os05g41640	-1.32491	1.18832e-25
LOC_Os05g41990	-1.56802	0.0458933
LOC_Os05g42060	-1.26907	2.36664e-05
LOC_Os05g42160	5.5252	5.17554e-08
LOC_Os05g42190	1.24577	2.29206e-06
LOC_Os05g42448	6.35734	7.71875e-06
LOC_Os05g43090	1.62274	0.0318
LOC_Os05g43100	1.81749	0.0260822
LOC_Os05g43120	1.01305	1.98903e-15
LOC_Os05g43174	3.91584	3.68178e-08
LOC_Os05g43310	-1.80431	0.0034707
LOC_Os05g43590	-4.54571	0.0475034
LOC_Os05g43760	2.44017	0.0417417
LOC_Os05g43930	1.13348	0.00222179
LOC_Os05g43940	1.8586	5.03886e-58
LOC_Os05g45070	2.69255	7.16375e-61
LOC_Os05g45100	1.6125	0.000413892
LOC_Os05g45110	4.72254	3.24395e-10
LOC_Os05g45500	2.37046	0.0320709
LOC_Os05g45680	2.35117	0.00246492
LOC_Os05g46370	2.92099	7.38882e-12
LOC_Os05g46380	1.21685	0.015536
LOC_Os05g46690	3.43896	0.0208133
LOC_Os05g46750	1.09389	2.74232e-15
LOC_Os05g46830	1.53664	0.0029556
LOC_Os05g46840	2.42385	2.14855e-10
LOC_Os05g46890	6.10048	5.11251e-72
LOC_Os05g46920	5.21928	8.94317e-16
LOC_Os05g46950	3.46432	0.000167906
LOC_Os05g46954	4.77614	1.15116e-83
LOC_Os05g47442	4.82282	0.000468526
LOC_Os05g47446	1.59787	8.02492e-69
LOC_Os05g47520	-1.56235	3.74983e-07
LOC_Os05g47730	-1.11917	4.61232e-09
LOC_Os05g47860	-2.08533	5.46545e-07
LOC_Os05g47940	-1.14478	9.4339e-07
LOC_Os05g47950	2.35429	4.15879e-09
LOC_Os05g48000	4.37019	3.74937e-07
LOC_Os05g48040	1.08896	9.87995e-24
LOC_Os05g48150	1.84165	0.000427476
LOC_Os05g48160	-1.031	0.00074363
LOC_Os05g48500	1.62279	6.06936e-100
LOC_Os05g48610	2.15037	0.000213019
LOC_Os05g48630	-1.65574	6.55355e-82
LOC_Os05g48770	2.89827	0.00693905
LOC_Os05g48790	1.80325	1.1503e-09
LOC_Os05g49300	-1.30632	1.86901e-08
LOC_Os05g49684	2.80017	7.34687e-05
LOC_Os05g50330	3.90625	4.9736e-17
LOC_Os05g50380	-1.56171	2.75714e-09
LOC_Os05g50420	1.08061	3.97547e-19
LOC_Os05g50530	-1.62821	0.000334365
LOC_Os05g50770	1.35654	4.11138e-05
LOC_Os05g50910	1.02939	0.00655405
LOC_Os05g50950	-1.2607	3.47304e-06
LOC_Os05g50990	1.03057	2.35434e-07
LOC_Os05g51050	5.18801	7.03377e-05
LOC_Os05g51300	4.78357	1.20089e-11
LOC_Os05g51440	-1.15411	0.0122598
LOC_Os05g51570	1.1244	2.55659e-19
LOC_Os06g01210	-1.98888	1.63269e-82
LOC_Os06g01220	-1.36777	0.0256474
LOC_Os06g01460	-1.33112	3.83698e-15
LOC_Os06g01850	-1.71669	1.22135e-05
LOC_Os06g01950	-1.22319	1.69346e-07
LOC_Os06g02120	-1.46086	3.20717e-07
LOC_Os06g02360	-1.38891	0.0090854
LOC_Os06g02400	-1.13339	0.0334816
LOC_Os06g02830	3.02284	0.0230126
LOC_Os06g03050	5.78514	0.000643125
LOC_Os06g03640	1.67939	5.27371e-05
LOC_Os06g03830	1.13873	4.0822e-32
LOC_Os06g04150	-2.34332	3.26173e-05
LOC_Os06g04169	1.3727	0.00587433
LOC_Os06g04680	-1.25532	1.92491e-05
LOC_Os06g04870	1.10089	3.624e-06
LOC_Os06g05010	-4.9857	0.0131462
LOC_Os06g05950	-2.41072	4.53596e-06
LOC_Os06g06610	-1.31939	0.00386536
LOC_Os06g07250	1.67195	1.06347e-222
LOC_Os06g07330	3.88464	5.66987e-05
LOC_Os06g08600	3.25999	9.43737e-09
LOC_Os06g08680	2.69615	7.71875e-06
LOC_Os06g08880	4.20186	3.81088e-05
LOC_Os06g08884	3.50737	2.38937e-26
LOC_Os06g08890	6.47258	2.28133e-05
LOC_Os06g08910	1.3099	5.68303e-11
LOC_Os06g08920	1.75625	0.0192309
LOC_Os06g09020	3.1697	1.62498e-80
LOC_Os06g09560	1.15524	6.29413e-21
LOC_Os06g09610	-1.02358	8.39624e-11
LOC_Os06g10100	6.96938	3.03816e-07
LOC_Os06g10170	5.66909	4.07241e-14
LOC_Os06g10410	1.17049	0.00202613
LOC_Os06g10750	1.7979	3.58555e-21
LOC_Os06g10870	1.13406	0.00111461
LOC_Os06g10930	1.56997	5.97434e-10
LOC_Os06g11230	5.49876	3.02134e-15
LOC_Os06g11330	-1.73419	3.11974e-07
LOC_Os06g11440	1.13666	7.07277e-14
LOC_Os06g12040	1.07546	4.77073e-08
LOC_Os06g12129	2.25017	4.17456e-20
LOC_Os06g12150	1.02075	3.51398e-28
LOC_Os06g12170	4.5654	1.32705e-24
LOC_Os06g12620	3.2997	0.0285942
LOC_Os06g12870	1.46833	7.33082e-07
LOC_Os06g12940	5.14712	0.00797703
LOC_Os06g12950	1.68522	0.00530054
LOC_Os06g13190	1.5684	8.80625e-31
LOC_Os06g13230	1.06248	0.00209319
LOC_Os06g13560	3.70402	6.77449e-193
LOC_Os06g13660	-1.13955	1.47039e-09
LOC_Os06g13670	1.12933	0.00441398
LOC_Os06g13910	1.63069	2.94057e-10
LOC_Os06g14030	1.00228	1.75338e-09
LOC_Os06g14240	1.11182	0.00129308
LOC_Os06g14280	-2.25497	0.000166228
LOC_Os06g14400	2.627	2.34032e-71
LOC_Os06g14530	1.04248	0.0385971
LOC_Os06g14630	1.89733	8.75049e-07
LOC_Os06g15330	-2.165	5.16998e-06
LOC_Os06g15400	-2.39087	5.06068e-32
LOC_Os06g15570	5.77951	9.81837e-15
LOC_Os06g15660	5.46105	1.79624e-17
LOC_Os06g15750	-1.26573	0.040226
LOC_Os06g15810	1.02462	0.0025924
LOC_Os06g15820	1.28297	6.1851e-05
LOC_Os06g16060	1.60961	8.23334e-26
LOC_Os06g16140	4.47983	0.0162915
LOC_Os06g16300	3.31203	3.6309e-10
LOC_Os06g16470	-1.7365	6.55106e-08
LOC_Os06g16630	6.56608	1.54267e-05
LOC_Os06g16919	6.15132	3.81953e-150
LOC_Os06g17070	5.07142	1.44585e-06
LOC_Os06g17410	1.28546	1.06274e-09
LOC_Os06g17490	1.85651	0.00894934
LOC_Os06g17900	1.25625	0.000146967
LOC_Os06g17970	4.14449	2.00768e-22
LOC_Os06g18010	2.2559	2.43737e-06
LOC_Os06g18020	4.09236	6.277e-12
LOC_Os06g18670	1.41214	0.0118933
LOC_Os06g18820	-1.26381	0.0126326
LOC_Os06g19130	-1.42598	0.000519973
LOC_Os06g19160	4.57473	0.00145397
LOC_Os06g19210	-1.48969	1.19085e-07
LOC_Os06g19800	-5.82534	0.000597049
LOC_Os06g20070	6.27094	1.2093e-07
LOC_Os06g20440	6.09542	0.000250406
LOC_Os06g20480	4.43675	0.000122533
LOC_Os06g20570	1.73332	0.0398197
LOC_Os06g20760	4.97527	0.0143606
LOC_Os06g20770	4.87804	0.0206614
LOC_Os06g20879	5.40877	1.10272e-07
LOC_Os06g21369	3.67175	0.00726487
LOC_Os06g21380	-1.05499	7.19608e-24
LOC_Os06g21450	2.27209	0.0199871
LOC_Os06g21498	4.78108	0.0261069
LOC_Os06g21507	4.78108	0.0261069
LOC_Os06g21530	-1.40186	0.000285062
LOC_Os06g21590	-2.8802	4.4996e-265
LOC_Os06g21730	5.84185	0.000122764
LOC_Os06g21750	6.05267	4.88481e-07
LOC_Os06g21820	4.17171	2.14135e-71
LOC_Os06g21890	2.75806	2.30941e-16
LOC_Os06g21900	4.33134	0.0270419
LOC_Os06g22020	4.25798	0.0302325
LOC_Os06g22190	3.87165	0.0201331
LOC_Os06g22380	1.15835	1.11438e-10
LOC_Os06g22394	5.11431	1.55387e-54
LOC_Os06g22460	-1.44731	4.52846e-11
LOC_Os06g22600	1.91609	0.00483537
LOC_Os06g22690	-1.10917	3.77339e-12
LOC_Os06g23114	1.75566	5.64105e-29
LOC_Os06g23170	2.32715	0.00363341
LOC_Os06g23250	-5.94728	0.000222922
LOC_Os06g23274	-1.48499	5.89452e-20
LOC_Os06g23760	5.56707	0.00167165
LOC_Os06g23780	6.10621	2.70321e-05
LOC_Os06g23870	3.4534	1.13898e-235
LOC_Os06g24070	-1.86789	1.10198e-38
LOC_Os06g24310	1.38292	2.24743e-05
LOC_Os06g24420	5.566	0.00167521
LOC_Os06g24430	5.88968	2.26342e-09
LOC_Os06g24910	2.96809	1.39705e-08
LOC_Os06g25130	2.18157	3.20624e-10
LOC_Os06g25260	7.04199	1.20257e-06
LOC_Os06g25294	1.0809	2.81066e-10
LOC_Os06g25605	1.63566	1.24309e-19
LOC_Os06g26010	-1.01193	0.00581144
LOC_Os06g27410	5.22293	0.00651703
LOC_Os06g27590	1.40099	4.02089e-21
LOC_Os06g27760	-1.33095	3.58699e-21
LOC_Os06g27900	1.29631	0.0277575
LOC_Os06g28050	-1.49607	0.011666
LOC_Os06g28124	1.36259	2.39477e-20
LOC_Os06g28790	5.22022	0.00723795
LOC_Os06g28990	1.4443	1.5401e-05
LOC_Os06g29010	5.07155	0.0117874
LOC_Os06g29220	1.40579	0.00331567
LOC_Os06g29250	4.60221	6.79084e-14
LOC_Os06g29490	-1.52962	0.00514172
LOC_Os06g29900	-1.30654	3.69488e-07
LOC_Os06g29930	4.86523	4.64232e-13
LOC_Os06g30430	-1.47397	0.000958357
LOC_Os06g30920	1.07653	0.00278425
LOC_Os06g31890	-1.3092	4.26507e-23
LOC_Os06g31960	-1.40484	0.0173692
LOC_Os06g32610	4.60559	2.50851e-06
LOC_Os06g32840	3.47998	3.71552e-05
LOC_Os06g33040	2.74611	1.83209e-56
LOC_Os06g33710	-1.01907	6.2542e-37
LOC_Os06g34120	1.69464	3.11916e-26
LOC_Os06g34330	1.00133	2.71799e-06
LOC_Os06g34400	1.18944	3.71778e-07
LOC_Os06g34610	1.28376	6.92237e-09
LOC_Os06g34870	6.17212	2.4418e-07
LOC_Os06g34880	4.47648	0.0155938
LOC_Os06g34960	7.4992	5.6026e-08
LOC_Os06g34970	5.87801	0.000480777
LOC_Os06g35165	-1.35923	1.35892e-23
LOC_Os06g35480	2.72269	0.00306807
LOC_Os06g35520	1.09169	2.35629e-67
LOC_Os06g35560	1.13636	2.42923e-18
LOC_Os06g35574	-1.10594	0.0116576
LOC_Os06g35960	-1.36274	2.09602e-30
LOC_Os06g36030	1.74024	0.00436946
LOC_Os06g36040	1.4928	0.000279272
LOC_Os06g36050	1.23238	0.000243551
LOC_Os06g36150	4.01599	0.016153
LOC_Os06g36310	2.21357	6.00277e-07
LOC_Os06g36320	2.40652	0.0172263
LOC_Os06g36380	4.74518	2.24085e-39
LOC_Os06g36840	-1.60968	0.0098872
LOC_Os06g36859	4.78108	0.0261069
LOC_Os06g36880	1.24854	1.95597e-30
LOC_Os06g36930	1.2618	0.000453677
LOC_Os06g37030	-4.98536	0.0119405
LOC_Os06g37300	1.37818	4.50187e-16
LOC_Os06g37450	-1.8757	1.3022e-30
LOC_Os06g37490	-1.80082	0.0010488
LOC_Os06g38110	6.44508	5.43119e-06
LOC_Os06g38120	5.7932	4.82062e-12
LOC_Os06g38210	5.33668	0
LOC_Os06g38430	6.46482	4.18817e-23
LOC_Os06g38480	6.39408	6.7972e-06
LOC_Os06g38580	2.29371	0.0309012
LOC_Os06g38650	4.27208	2.23289e-09
LOC_Os06g38660	6.8884	2.68311e-53
LOC_Os06g38710	5.14695	0.00166471
LOC_Os06g38730	4.04181	6.31963e-20
LOC_Os06g39060	2.1608	7.12294e-08
LOC_Os06g39070	-1.28502	0.0187953
LOC_Os06g39110	1.18769	7.88537e-48
LOC_Os06g39240	1.71825	6.82364e-36
LOC_Os06g39390	2.97016	3.23828e-196
LOC_Os06g39780	6.71219	7.49284e-09
LOC_Os06g39960	2.96153	2.19127e-05
LOC_Os06g40070	3.14245	0.000724092
LOC_Os06g40170	1.16386	3.25807e-22
LOC_Os06g40180	1.10337	5.25565e-14
LOC_Os06g40240	5.08038	2.25448e-22
LOC_Os06g40480	-5.645	0.000988801
LOC_Os06g40530	-1.44296	0.00931083
LOC_Os06g40809	6.1507	0.000134613
LOC_Os06g41070	-1.13896	0.00699066
LOC_Os06g41120	6.13511	3.03344e-148
LOC_Os06g41240	5.56977	5.247e-23
LOC_Os06g41670	1.20371	1.11545e-07
LOC_Os06g43370	-1.52984	3.43833e-07
LOC_Os06g43510	1.10797	0.0193824
LOC_Os06g43800	-1.1227	2.57305e-22
LOC_Os06g44034	1.08741	1.34079e-22
LOC_Os06g44100	2.52921	1.26821e-06
LOC_Os06g44190	-1.08087	0.000958736
LOC_Os06g44450	-1.38569	2.00091e-68
LOC_Os06g44800	-1.49932	7.20249e-09
LOC_Os06g44930	1.6157	0.0293168
LOC_Os06g45320	-1.10902	0.0411786
LOC_Os06g45370	-1.25652	0.0244278
LOC_Os06g45940	-1.30573	1.11114e-05
LOC_Os06g45990	1.46431	0.00635408
LOC_Os06g46090	2.39455	0.00208276
LOC_Os06g46350	1.45384	6.90904e-16
LOC_Os06g46470	2.19136	0.000756542
LOC_Os06g47470	1.06628	4.09837e-18
LOC_Os06g47480	4.28946	0.00380222
LOC_Os06g47940	-1.77515	8.80966e-09
LOC_Os06g47970	-1.28946	1.63658e-06
LOC_Os06g48000	1.46102	0.000364146
LOC_Os06g48160	1.89485	7.51358e-45
LOC_Os06g48240	-1.05034	6.59085e-06
LOC_Os06g48290	1.57898	0.000719478
LOC_Os06g48580	-4.19737	0.0163252
LOC_Os06g48860	1.09421	0.0314317
LOC_Os06g49120	-1.93912	7.94725e-28
LOC_Os06g49160	-1.84279	7.85112e-05
LOC_Os06g49340	2.19449	1.34245e-69
LOC_Os06g49350	1.1796	0.0346505
LOC_Os06g49380	2.44142	0.000306748
LOC_Os06g49390	-1.98925	0.000193878
LOC_Os06g49450	-1.2023	5.0744e-10
LOC_Os06g49690	5.92136	6.42679e-05
LOC_Os06g49820	5.23162	0.00782746
LOC_Os06g49920	5.5881	4.79219e-11
LOC_Os06g49930	5.10608	5.79907e-12
LOC_Os06g49940	5.64416	1.2953e-08
LOC_Os06g50060	1.01493	0.00177762
LOC_Os06g50130	-2.20232	0.000150837
LOC_Os06g50510	2.15816	2.70279e-11
LOC_Os06g50520	4.1106	1.25569e-95
LOC_Os06g50580	7.61407	7.38058e-28
LOC_Os06g50600	1.04684	8.00279e-13
LOC_Os06g50650	8.77438	1.36877e-11
LOC_Os06g50659	1.24718	7.4642e-05
LOC_Os06g50809	1.24718	7.4642e-05
LOC_Os06g50830	1.95661	5.76043e-27
LOC_Os06g50950	2.25345	3.65732e-173
LOC_Os06g51050	4.34315	7.29122e-264
LOC_Os06g51060	1.90552	1.43323e-136
LOC_Os06g51110	2.31412	0.0448718
LOC_Os06g51160	2.48858	0.00340275
LOC_Os06g51380	9.12058	1.20785e-12
LOC_Os06g51524	2.69912	4.32371e-29
LOC_Os06g51530	2.59292	1.47621e-05
LOC_Os07g01110	2.70958	0.00401659
LOC_Os07g01370	1.82287	3.88381e-11
LOC_Os07g01480	-2.25143	0.00664722
LOC_Os07g02070	5.43589	3.76832e-10
LOC_Os07g02120	1.1951	1.1498e-09
LOC_Os07g02550	3.43889	0.00409406
LOC_Os07g02580	3.92502	0.016153
LOC_Os07g02610	1.70459	4.11344e-08
LOC_Os07g02620	-1.68507	4.92449e-06
LOC_Os07g02630	4.66229	1.39434e-14
LOC_Os07g02690	-1.03374	0.00526523
LOC_Os07g02820	6.33432	4.47572e-05
LOC_Os07g02920	-1.05206	0.00526523
LOC_Os07g02930	-1.19153	6.5988e-07
LOC_Os07g03000	-3.96868	0.010425
LOC_Os07g03040	-1.07362	3.27377e-08
LOC_Os07g03279	1.2734	1.75583e-104
LOC_Os07g03288	4.10321	0
LOC_Os07g03319	3.09947	5.8348e-284
LOC_Os07g03368	2.51193	1.05458e-13
LOC_Os07g03377	4.10321	0
LOC_Os07g03409	3.47171	6.41991e-32
LOC_Os07g03467	4.59111	3.672e-168
LOC_Os07g03499	-22.3947	1.42733e-07
LOC_Os07g03580	3.11649	9.7602e-125
LOC_Os07g03590	2.0793	5.23361e-51
LOC_Os07g03710	1.00838	6.10741e-59
LOC_Os07g03730	-1.07837	1.51578e-38
LOC_Os07g03770	-1.48146	8.17907e-57
LOC_Os07g03870	4.19376	5.1065e-50
LOC_Os07g03960	3.12849	6.1933e-41
LOC_Os07g03970	4.98077	0.0144283
LOC_Os07g04130	4.59794	0.0116267
LOC_Os07g04160	-1.01786	0.0100487
LOC_Os07g04450	-2.02311	0.010579
LOC_Os07g04840	-2.24094	2.10047e-139
LOC_Os07g05000	-2.4942	0.0105294
LOC_Os07g05360	-2.12392	3.51651e-07
LOC_Os07g05420	3.80429	2.20386e-06
LOC_Os07g05440	4.74995	5.10854e-15
LOC_Os07g05480	-1.96394	1.63054e-66
LOC_Os07g05570	-1.06354	3.96029e-63
LOC_Os07g06390	-1.60097	1.26969e-10
LOC_Os07g06450	-2.78213	1.15943e-09
LOC_Os07g06530	6.7868	8.79859e-07
LOC_Os07g06750	1.04721	0.00698788
LOC_Os07g06834	6.7624	4.65955e-06
LOC_Os07g07030	4.4691	4.44627e-30
LOC_Os07g07040	2.12258	2.85239e-41
LOC_Os07g07280	1.77599	8.09657e-05
LOC_Os07g07320	1.23991	4.52276e-46
LOC_Os07g07540	-1.39493	8.00564e-09
LOC_Os07g08090	2.29173	0.0291114
LOC_Os07g08160	-4.20874	7.00222e-19
LOC_Os07g08240	-1.39751	0.00492318
LOC_Os07g08360	4.07299	5.93263e-11
LOC_Os07g08750	1.12483	2.09396e-22
LOC_Os07g09190	2.1792	9.00622e-108
LOC_Os07g09370	-1.75055	0.0279703
LOC_Os07g09950	1.47997	0.000224729
LOC_Os07g10139	2.1729	3.89256e-07
LOC_Os07g10800	2.07527	0.000222809
LOC_Os07g10810	1.13891	0.0115629
LOC_Os07g10910	-1.02311	0.0006226
LOC_Os07g11040	-1.64816	0.0194377
LOC_Os07g11150	-1.04619	3.80066e-09
LOC_Os07g11790	8.86251	7.43062e-12
LOC_Os07g11870	8.15647	2.96316e-10
LOC_Os07g12230	2.97475	4.24513e-06
LOC_Os07g12255	-2.07709	0.0041128
LOC_Os07g12370	4.78752	0.0357333
LOC_Os07g12390	5.11994	1.11019e-68
LOC_Os07g12570	5.20584	4.18017e-07
LOC_Os07g12700	3.08777	0.00775473
LOC_Os07g12770	1.51917	3.07775e-16
LOC_Os07g12810	1.14253	0.0120628
LOC_Os07g13360	5.79024	5.31472e-12
LOC_Os07g13370	6.08215	2.90178e-05
LOC_Os07g13560	-1.62521	8.51113e-05
LOC_Os07g13634	1.44261	0.000741818
LOC_Os07g13834	5.71865	1.03359e-16
LOC_Os07g13990	3.5938	0.000397153
LOC_Os07g14490	-1.82205	8.90041e-06
LOC_Os07g14514	5.47575	7.5631e-125
LOC_Os07g14890	1.69783	6.33456e-05
LOC_Os07g14910	2.68247	1.66097e-38
LOC_Os07g15160	2.30167	3.30623e-06
LOC_Os07g15190	-1.40428	0.0171625
LOC_Os07g15370	1.23628	2.80488e-103
LOC_Os07g15440	3.49091	0.00120654
LOC_Os07g15940	-1.4988	0.00238893
LOC_Os07g15959	2.32303	5.10199e-05
LOC_Os07g16600	1.62276	2.44463e-17
LOC_Os07g17184	5.68587	8.49139e-09
LOC_Os07g17220	5.12635	1.31503e-20
LOC_Os07g17270	3.83349	1.74406e-07
LOC_Os07g18080	6.02575	0.00028865
LOC_Os07g18110	3.03996	7.09619e-06
LOC_Os07g18120	-1.85472	1.52225e-77
LOC_Os07g18154	-1.03561	0.0353979
LOC_Os07g18180	1.48271	0.020291
LOC_Os07g18230	-4.73802	0.024685
LOC_Os07g18300	-1.50889	0.000140431
LOC_Os07g18930	5.22924	4.56594e-18
LOC_Os07g18944	5.99415	3.39149e-25
LOC_Os07g18960	2.46198	0.000260339
LOC_Os07g18980	4.87425	0.00442997
LOC_Os07g19000	-1.23495	3.72155e-05
LOC_Os07g19540	1.12037	0.000983662
LOC_Os07g19550	1.8518	0.00123047
LOC_Os07g20135	5.97766	0.00024685
LOC_Os07g20164	5.03148	2.40003e-57
LOC_Os07g21950	-5.94727	0.000286472
LOC_Os07g22494	4.56442	2.61707e-34
LOC_Os07g22680	2.35529	0.0364166
LOC_Os07g22730	1.89639	1.79189e-89
LOC_Os07g22770	1.00314	1.7899e-12
LOC_Os07g23410	-1.13708	1.71657e-41
LOC_Os07g23480	4.18391	0.0392645
LOC_Os07g23570	2.48554	5.9301e-16
LOC_Os07g23660	1.02131	1.97482e-15
LOC_Os07g23900	-1.05762	3.04445e-05
LOC_Os07g23930	4.71506	2.05547e-10
LOC_Os07g23970	-1.03964	0.0063881
LOC_Os07g23980	-1.14668	7.19345e-07
LOC_Os07g23990	-1.32503	5.19206e-22
LOC_Os07g24000	1.20413	7.65086e-07
LOC_Os07g24070	-1.10947	0.00324206
LOC_Os07g24270	-1.78424	0.0101868
LOC_Os07g25430	-1.45321	8.41406e-44
LOC_Os07g25690	1.39739	0.0328784
LOC_Os07g25900	5.09708	9.15986e-09
LOC_Os07g26000	2.44756	5.31142e-56
LOC_Os07g26060	5.43771	0.00265309
LOC_Os07g26550	2.0063	3.26408e-19
LOC_Os07g26630	-1.03805	6.64047e-16
LOC_Os07g26840	4.88394	0.019108
LOC_Os07g27370	4.71336	0.00784697
LOC_Os07g27630	5.72806	0.000939963
LOC_Os07g27770	1.81717	2.59082e-05
LOC_Os07g28590	4.49311	7.19592e-16
LOC_Os07g28610	-1.14099	2.67006e-12
LOC_Os07g28644	3.70139	2.23745e-52
LOC_Os07g28920	-1.61358	0.00161504
LOC_Os07g29380	3.48283	2.90427e-05
LOC_Os07g29410	-1.13483	8.6513e-06
LOC_Os07g29460	4.72055	0.00788227
LOC_Os07g29500	-1.29013	2.74449e-06
LOC_Os07g29570	6.43775	5.78608e-06
LOC_Os07g29720	2.25812	0.000146211
LOC_Os07g29910	-1.8793	0.0183559
LOC_Os07g30240	4.32672	1.56872e-36
LOC_Os07g30670	-1.46605	0.0066341
LOC_Os07g30960	1.35083	0.00727622
LOC_Os07g31190	1.22102	0.000110157
LOC_Os07g31244	4.40372	0.00245956
LOC_Os07g31390	2.6655	1.20187e-23
LOC_Os07g31670	4.98019	7.74835e-10
LOC_Os07g32630	-1.28591	1.82757e-09
LOC_Os07g32650	4.89685	2.29934e-39
LOC_Os07g32710	7.30552	2.59091e-07
LOC_Os07g32750	4.12286	0.00875534
LOC_Os07g32880	-1.23961	1.24199e-31
LOC_Os07g33120	5.5926	2.21889e-08
LOC_Os07g33200	1.42112	0.0255422
LOC_Os07g33224	1.04562	0.0065515
LOC_Os07g33450	-1.0303	1.00054e-07
LOC_Os07g33550	1.87329	1.8298e-12
LOC_Os07g33610	1.19522	4.61163e-38
LOC_Os07g33650	1.32573	0.0344768
LOC_Os07g33660	-1.14215	4.25289e-06
LOC_Os07g33680	1.69928	1.05996e-51
LOC_Os07g33710	3.84068	5.14659e-24
LOC_Os07g33720	4.81395	3.5373e-07
LOC_Os07g33730	5.4089	8.79207e-15
LOC_Os07g33740	4.31126	6.07689e-13
LOC_Os07g33910	4.09541	0.001606
LOC_Os07g33954	5.01326	2.31231e-06
LOC_Os07g33988	5.43602	0.00266187
LOC_Os07g34006	7.83809	6.95092e-09
LOC_Os07g34070	1.51625	1.43623e-26
LOC_Os07g34410	-1.57105	0.00247686
LOC_Os07g34420	-1.67847	3.05614e-09
LOC_Os07g34510	5.50771	0.00251034
LOC_Os07g34520	-1.00858	1.16234e-72
LOC_Os07g34550	3.22938	0.0014052
LOC_Os07g34720	2.0982	0.00449055
LOC_Os07g35050	2.82443	0.000250622
LOC_Os07g35070	2.48792	0.000765734
LOC_Os07g35110	3.54184	4.81813e-07
LOC_Os07g35190	5.84763	3.26047e-09
LOC_Os07g35335	5.73879	0.000190183
LOC_Os07g35350	1.86387	1.4511e-62
LOC_Os07g35380	8.77025	1.6532e-23
LOC_Os07g35480	1.31503	2.30283e-103
LOC_Os07g35540	1.21004	1.46395e-41
LOC_Os07g35690	1.90076	5.59715e-39
LOC_Os07g35700	7.13694	3.06481e-10
LOC_Os07g35710	4.97842	0.0139373
LOC_Os07g35720	5.34758	1.61467e-14
LOC_Os07g35730	5.50056	0.00205906
LOC_Os07g35740	6.24777	1.94173e-45
LOC_Os07g35770	2.02624	0.00268281
LOC_Os07g35920	1.93929	0.000492676
LOC_Os07g35940	3.50564	8.50138e-06
LOC_Os07g35960	5.09295	1.59264e-08
LOC_Os07g35979	4.09066	7.47803e-104
LOC_Os07g35985	2.45659	0.00018278
LOC_Os07g36150	1.08567	0.0173499
LOC_Os07g36250	-1.02303	1.44808e-11
LOC_Os07g36320	5.5033	0.00207787
LOC_Os07g36400	2.02462	0.0088975
LOC_Os07g36560	1.36882	1.06082e-09
LOC_Os07g36870	-1.54979	0.00205048
LOC_Os07g37010	1.87168	0.00175501
LOC_Os07g37110	1.39436	5.22745e-07
LOC_Os07g37240	-1.87727	1.98501e-31
LOC_Os07g37410	5.97157	5.12477e-05
LOC_Os07g37454	1.78183	4.46058e-20
LOC_Os07g37510	1.84733	0.00055344
LOC_Os07g37550	-2.07966	5.00512e-121
LOC_Os07g37710	2.62038	0.0033391
LOC_Os07g38030	-1.07631	0.000181284
LOC_Os07g38250	1.13483	0.00111696
LOC_Os07g38290	1.40683	2.22955e-09
LOC_Os07g38810	-1.02085	0.000251849
LOC_Os07g38890	1.82034	0.00127565
LOC_Os07g38960	-2.32429	1.82401e-123
LOC_Os07g39000	2.04066	0.0152432
LOC_Os07g39030	-1.72283	0.0261992
LOC_Os07g39114	4.75334	3.61256e-10
LOC_Os07g39270	1.29996	7.28276e-86
LOC_Os07g40150	1.26972	0.00138796
LOC_Os07g40160	5.22162	0.00849678
LOC_Os07g40974	-1.03459	1.82645e-11
LOC_Os07g41060	5.06933	0.0145523
LOC_Os07g41350	2.13235	0.000174417
LOC_Os07g41630	-1.32985	0.000871024
LOC_Os07g42070	-2.55412	6.85752e-46
LOC_Os07g42520	1.39909	9.0712e-25
LOC_Os07g42590	1.11361	4.13154e-05
LOC_Os07g42730	1.24317	2.40557e-05
LOC_Os07g43160	1.00931	0.0201469
LOC_Os07g43370	-2.15127	0.0116662
LOC_Os07g43510	-1.06521	0.000104329
LOC_Os07g43700	-2.45959	4.41856e-12
LOC_Os07g43740	1.09681	7.76028e-28
LOC_Os07g43970	1.25317	0.0260635
LOC_Os07g44160	3.61978	1.01258e-17
LOC_Os07g44260	2.91782	0.0368268
LOC_Os07g44440	1.00626	1.66412e-43
LOC_Os07g44450	4.14966	0.000830211
LOC_Os07g44480	2.03429	0.0360425
LOC_Os07g44499	4.10917	3.16122e-09
LOC_Os07g44830	-1.45091	1.16537e-88
LOC_Os07g44850	1.1032	2.49813e-07
LOC_Os07g44900	-1.87834	6.71635e-07
LOC_Os07g45010	3.97964	0.0116707
LOC_Os07g45430	-1.25853	0.00452106
LOC_Os07g45510	4.26126	0.030055
LOC_Os07g45560	3.70163	7.06514e-07
LOC_Os07g45570	-1.77129	1.25569e-95
LOC_Os07g45620	-1.84256	0.000125397
LOC_Os07g45760	6.62538	1.00783e-05
LOC_Os07g46039	1.58122	0.0205034
LOC_Os07g46090	-1.30176	0.013387
LOC_Os07g46330	-1.62533	4.33526e-05
LOC_Os07g46350	1.01695	5.40841e-26
LOC_Os07g46400	-1.0755	8.97249e-19
LOC_Os07g46490	-1.18336	2.1717e-05
LOC_Os07g46846	1.44268	1.6364e-05
LOC_Os07g46920	1.52575	1.02858e-15
LOC_Os07g47640	-1.74891	7.27401e-30
LOC_Os07g47970	1.71222	2.57548e-05
LOC_Os07g48500	2.40604	0.000565519
LOC_Os07g48596	1.2316	0.0424241
LOC_Os07g48620	1.07251	0.0130435
LOC_Os07g48700	2.27911	0.0200388
LOC_Os07g48980	4.64199	5.35911e-37
LOC_Os07g49114	1.53804	1.51247e-60
LOC_Os07g49540	5.06037	0.0119222
LOC_Os08g01140	-1.69347	1.47043e-25
LOC_Os08g01170	-2.2787	0.00278937
LOC_Os08g01240	5.67733	5.53393e-06
LOC_Os08g01380	-1.85643	2.44594e-46
LOC_Os08g01450	1.83968	0.000154398
LOC_Os08g01490	1.13853	1.90889e-05
LOC_Os08g01514	6.29742	1.12365e-39
LOC_Os08g01520	3.06151	5.74685e-23
LOC_Os08g01570	3.70438	0.000186438
LOC_Os08g01690	1.5558	0.0159706
LOC_Os08g01940	1.1301	7.27448e-39
LOC_Os08g01960	4.48148	5.66743e-13
LOC_Os08g01990	4.87323	8.73164e-08
LOC_Os08g02000	5.09412	2.40608e-09
LOC_Os08g02030	3.37033	5.77504e-52
LOC_Os08g02390	-1.4748	0.000790454
LOC_Os08g02630	-1.7961	8.60241e-26
LOC_Os08g02670	1.74334	8.84667e-22
LOC_Os08g02700	1.61597	1.71182e-66
LOC_Os08g02990	3.64563	0.0335401
LOC_Os08g02996	5.8432	9.31081e-121
LOC_Os08g03002	3.52509	9.31424e-13
LOC_Os08g03020	4.07424	6.65664e-05
LOC_Os08g03070	5.8544	2.53486e-09
LOC_Os08g03150	4.64431	0.0143107
LOC_Os08g03190	5.06193	0.0107287
LOC_Os08g03630	1.24642	6.61502e-05
LOC_Os08g03840	2.20828	4.0665e-14
LOC_Os08g03860	-1.52433	0.00443515
LOC_Os08g03880	1.39526	0.000865237
LOC_Os08g04090	1.33567	2.14557e-15
LOC_Os08g04210	-2.412	0.00124171
LOC_Os08g04450	-1.28804	2.92617e-44
LOC_Os08g04760	3.23846	3.62428e-09
LOC_Os08g04770	3.14176	6.26637e-05
LOC_Os08g04800	1.02207	3.14589e-08
LOC_Os08g05030	6.65192	9.26953e-09
LOC_Os08g05300	2.32549	2.7254e-11
LOC_Os08g05340	4.39409	1.39782e-08
LOC_Os08g05440	4.56764	2.09422e-13
LOC_Os08g05520	2.15178	5.23964e-07
LOC_Os08g05590	1.25208	8.1789e-09
LOC_Os08g05620	-1.34253	0.000107077
LOC_Os08g05690	-1.61618	0.0267532
LOC_Os08g05780	1.03929	3.02744e-09
LOC_Os08g05800	-1.72124	0.0178644
LOC_Os08g06170	1.19602	0.0358384
LOC_Os08g06530	-2.91907	1.00394e-09
LOC_Os08g06550	1.97068	5.50726e-21
LOC_Os08g06630	-1.54596	3.91184e-36
LOC_Os08g06840	5.57186	0.000293811
LOC_Os08g07040	1.17354	8.74348e-10
LOC_Os08g07080	1.83746	0.00619489
LOC_Os08g07100	6.25249	1.53961e-07
LOC_Os08g07180	1.62996	0.0103853
LOC_Os08g07530	-2.8407	0.0141176
[truncated: 1,063 more rows]
