# Supplementary material for: Comparative Transcriptome Analysis of the Heterosis of Salt Tolerance in Inter-Subspecific Hybrid Rice
Source: Int J Mol Sci. 2023 Jan 22;24(3):2212. doi: 10.3390/ijms24032212 (PMC9916944; doi:10.3390/ijms24032212)
Supplement: Supplementary file 1 [file ijms-24-02212-s001.zip › Supplementary Table S2.xlsx]

## Sheet: Normal
Supplemental Table S2 Differentially expressed genes (DEGs) of transcription factors, hormone, and ROS related with the expression lower than both parents (LBP) and higher than both parents (HBP) under normal (H2O) and salt stress (120 mM NaCl for 12 hours) conditions.
Classification	Gene ID	log2 (ZGH1578_0h / ZG7A_0h)	Qvalue (ZGH1578_0h / ZG7A_0h)	log2 (ZGH1578_0h / ZH1578_0h)	Qvalue (ZGH1578_0h / ZH1578_0h)
Transcription factors	LOC_Os12g06080	0.204223	0.723068	1.15585	9.62677e-05
	LOC_Os03g22170	0.415921	0.0822003	2.82976	1.2638e-30
	LOC_Os05g49700	-0.113913	0.922816	1.54141	0.000566197
	LOC_Os07g10410	-0.00381446	0.994958	1.79164	0.000359835
	LOC_Os08g43210	0.0361386	0.98629	3.63455	0.000997667
	LOC_Os10g22600	0.50076	0.076993	1.26071	3.79854e-06
	LOC_Os01g10370	1.98038	0.00616877	6.2082	1.05855e-05
	LOC_Os08g07700	0.618169	0.3578	4.83192	1.27101e-07
	LOC_Os06g08500	0.881565	0.053717	1.75611	5.51105e-05
	LOC_Os01g02110	1.05812	0.0252028	1.66539	0.000296054
	LOC_Os02g48060	0.0821881	0.911746	1.6905	7.16102e-14
	LOC_Os04g31290	0.226635	0.0935977	1.73045	7.54574e-41
	LOC_Os07g39940	0.88441	0.00622603	3.22463	5.78848e-15
	LOC_Os03g60540	0.788016	0.00260494	1.28474	1.62337e-07
	LOC_Os01g62190	0.148456	0.673127	1.40111	1.20812e-13
	LOC_Os02g57790	-0.0986171	0.647558	1.79241	3.96409e-37
	LOC_Os03g17150	0.405484	0.00307614	1.08696	1.58106e-16
	LOC_Os12g39400	0.316489	0.0284864	1.5868	4.37348e-26
	LOC_Os03g62230	-0.674049	0.62556	-1.45958	0.0324237
	LOC_Os06g17480	0.733366	0.319355	2.33884	0.00032392
	LOC_Os01g70880	1.69021	0.26342	3.19702	0.0321274
	LOC_Os04g58680	0.283893	0.783007	2.9708	6.78539e-07
	LOC_Os10g26500	0.791812	4.1686e-11	1.03032	4.14347e-17
	LOC_Os02g01355	-0.150109	0.494841	3.3744	1.47798e-58
	LOC_Os07g41370	0.117332	0.321472	1.03193	2.29828e-28
	LOC_Os09g26170	0.0763835	0.394499	1.29868	1.8135e-62
	LOC_Os08g05520	0.61149	0.00822831	1.35089	5.43759e-09
	LOC_Os05g35500	0.284699	0.0666418	1.60376	2.33287e-28
	LOC_Os05g04820	0.189855	0.171347	1.27772	1.30905e-28
	LOC_Os01g07450	0.486613	0.0569766	1.31143	4.12969e-08
	LOC_Os02g02370	0.124093	0.666346	1.04469	3.35473e-09
	LOC_Os08g15020	0.122195	0.869429	1.6214	4.40769e-09
	LOC_Os07g44090	0.127089	0.666513	1.04427	1.00623e-10
	LOC_Os01g52410	0.206858	0.188736	1.58076	2.28119e-33
	LOC_Os10g41200	0.325902	1.65582e-10	1.00115	1.56562e-64
	LOC_Os06g12230	0.755536	8.1302e-09	1.10122	5.04143e-16
	LOC_Os01g09100	-0.105708	0.88745	1.26093	3.00618e-07
	LOC_Os02g05470	-0.980241	0.000145616	-1.50961	5.452e-12
	LOC_Os02g14910	0.359306	0.0288862	1.26332	1.21669e-12
	LOC_Os10g38820	1.55763	6.7645e-05	1.27349	0.000738335
	LOC_Os03g03550	1.86849	0.00201561	1.36847	0.0122997
	LOC_Os10g07510	0.172189	0.920091	1.11601	0.028543
	LOC_Os03g05500	0.432616	0.00145537	3.16839	6.17669e-68
	LOC_Os12g06850	-0.0467451	0.691513	1.01325	3.02552e-66
	LOC_Os06g04540	0.169625	0.0141199	1.23831	2.00312e-79
	LOC_Os11g03420	0.0942908	0.878047	1.36356	1.33867e-12
	LOC_Os01g42320	0.244002	0.110518	2.47187	4.40289e-56
	LOC_Os10g39360	0.269867	0.900721	4.96439	0.000143162
	LOC_Os10g39390	0.183818	0.778929	1.64866	2.20382e-07
	LOC_Os08g03610	0.0277491	0.92843	1.05728	4.62291e-10
	LOC_Os03g02040	0.991922	3.13165e-32	2.5163	2.43899e-145
	LOC_Os03g25130	0.0536469	0.922816	1.01672	6.18475e-05
	LOC_Os07g34920	1.3469	0.0120472	3.3432	4.86757e-08
	LOC_Os04g53820	0.0884309	0.832502	1.29279	2.35323e-15
	LOC_Os08g10670	-0.0376433	0.94079	1.57173	1.13206e-07
	LOC_Os01g17160	0.458374	0.0615794	1.86389	8.15467e-13
Hormone	LOC_Os08g01780	-1.48334	1.24e-07	-1.71332	7.42e-10
	LOC_Os03g53150	0.490842	2.51e-13	1.33257	2.07e-68
	LOC_Os12g40900	0.611225	4.68e-14	1.15122	7.04e-39
	LOC_Os12g40890	0.522554	2.76e-11	1.17247	2.89e-40
	LOC_Os01g51060	0.746981	0.000470388	1.20114	8.07104e-08
	LOC_Os03g62060	5.328	3.42783e-21	4.67263	6.13911e-24
	LOC_Os01g50530	-0.0382904	0.922816	2.72527	2.99958e-24
	LOC_Os02g05060	0.724789	0.453705	2.01352	0.00704435
	LOC_Os02g42990	0.101291	0.559017	1.07007	1.1141e-25
	LOC_Os09g26590	0.726662	0.0368234	1.44889	1.03053e-05
	LOC_Os09g26610	0.862923	0.0184199	1.50741	4.61817e-05
	LOC_Os12g43110	0.0748532	0.922816	1.17689	0.00372943
	LOC_Os01g67030	0.320713	0.213432	1.02863	2.20162e-07
	LOC_Os08g42198	-0.0491735	0.922816	1.35338	5.83608e-10
	LOC_Os04g26870	-0.000108571	0.999935	1.16177	0.000516831
	LOC_Os06g48850	1.0365	0.00920138	1.48542	5.47418e-05
	LOC_Os08g35110	0.430261	0.0275473	1.31421	2.24319e-12
	LOC_Os06g37590	-0.0373849	0.941908	1.23625	1.92553e-05
	LOC_Os02g52840	0.068112	0.922816	1.05052	0.0215824
	LOC_Os02g53180	-0.675039	0.000422387	-1.20472	1.90225e-16
	LOC_Os06g08060	-1.34986	0.117909	-1.89061	0.00332704
	LOC_Os09g07450	0.600074	0.106312	1.30855	6.75338e-05
	LOC_Os06g08340	-1.13504	0.386891	-1.68209	0.0477451
	LOC_Os08g43210	0.0361386	0.98629	3.63455	0.000997667
	LOC_Os05g15230	-0.0654846	0.922816	1.49806	4.26584e-07
	LOC_Os01g49390	0.160988	0.921764	2.54838	1.5106e-05
	LOC_Os07g11050	-0.0395022	0.972794	1.6784	0.000580098
	LOC_Os01g48570	0.550284	0.0777094	1.42392	3.31269e-07
	LOC_Os09g24840	1.18755	0.0320026	1.51634	0.00285953
ROS	LOC_Os01g02930	1.18203	1.99436e-07	2.21486	8.74348e-19
	LOC_Os01g18950	2.03154	1.73489e-15	1.58165	2.84829e-11
	LOC_Os01g18970	1.54793	3.64898e-48	2.14972	4.8334e-81
	LOC_Os01g47780	0.31229	0.00152804	1.06331	4.12489e-21
	LOC_Os01g73170	0.942629	2.63656e-11	3.36753	1.6705e-71
	LOC_Os03g13200	0.144206	0.728223	2.3304	3.48799e-24
	LOC_Os03g25320	-0.0380885	0.911746	1.3352	1.51161e-69
	LOC_Os03g25330	0.16566	0.559413	1.38794	3.17064e-72
	LOC_Os04g55740	-0.5758	0.00207343	-1.06362	8.78332e-11
	LOC_Os05g04500	1.26218	3.16347e-16	2.66476	1.21374e-48
	LOC_Os05g26210	1.5555	0.0422987	7.01908	6.89544e-07
	LOC_Os06g35520	0.274752	2.72915e-06	2.10859	9.51023e-233
	LOC_Os06g45450	1.42242	0.301516	4.72206	0.0052404
	LOC_Os06g51010	0.146987	0.800746	1.49448	8.85906e-09
	LOC_Os07g01420	1.56298	2.08596e-30	3.75414	2.00115e-131
	LOC_Os07g31610	2.05029	6.91954e-63	4.50882	2.1077e-126
	LOC_Os07g44460	1.21713	8.6595e-18	4.21461	1.87483e-133
	LOC_Os07g44480	1.81657	1.11235e-39	3.40687	2.72303e-125
	LOC_Os07g44499	1.31587	1.79322e-18	6.63287	9.96985e-49
	LOC_Os07g47990	0.320336	8.87355e-09	1.64246	8.44741e-128

## Sheet: Salt
Supplemental Table S2 Differentially expressed genes (DEGs) of transcription factors, hormone, and ROS related with the expression lower than both parents (LBP) and higher than both parents (HBP) under normal (H2O) and salt stress (120 mM NaCl for 12 hours) conditions.
Classification	Gene ID	log2 (ZGH1578_12h / ZG7A_12h)	Qvalue (ZGH1578_12h / ZG7A_12h)	log2 (ZGH1578_12h / ZH1578_12h)	Qvalue (ZGH1578_12h / ZH1578_12h)
Transcription factors	LOC_Os01g49830	1.24743	1.53968e-96	0.583485	7.65326e-26
	LOC_Os05g34730	0.960332	4.75031e-07	1.43347	1.03093e-10
	LOC_Os01g73770	0.370463	0.000548118	2.66564	4.77506e-95
	LOC_Os09g35020	1.13016	1.5172e-08	0.717069	0.000207538
	LOC_Os03g12760	1.41058	6.33395e-16	0.414506	0.0210241
	LOC_Os03g46860	1.71835	4.39887e-06	0.921088	0.0101615
	LOC_Os01g70150	-0.0384321	0.954798	1.4897	9.42526e-05
	LOC_Os03g55610	1.2068	0.0101088	0.649261	0.211038
	LOC_Os01g54210	1.52232	2.35064e-07	0.463242	0.154642
	LOC_Os05g37190	0.116873	0.182805	1.11351	1.12815e-66
	LOC_Os06g46910	1.58991	2.83994e-09	0.374014	0.197911
	LOC_Os01g62190	1.03499	3.82219e-31	0.369968	3.48524e-05
	LOC_Os04g58680	0.00626352	0.993766	3.12728	0.00121355
	LOC_Os02g22020	1.12116	6.05922e-05	1.16086	1.77453e-05
	LOC_Os06g04870	0.830815	0.00106994	1.10089	3.624e-06
	LOC_Os08g14400	1.38911	0.00453428	0.903099	0.0531024
	LOC_Os08g43334	1.55647	4.57852e-68	0.382852	2.44134e-06
	LOC_Os06g36930	1.16138	0.00275792	1.2618	0.000453677
	LOC_Os03g06630	1.70975	7.78895e-28	0.446685	0.00211882
	LOC_Os01g19330	1.12596	2.72802e-38	0.765238	4.74502e-19
	LOC_Os08g05520	0.217753	0.829399	2.15178	5.23964e-07
	LOC_Os05g37060	1.41395	3.86161e-118	1.20266	3.25528e-94
	LOC_Os01g06320	1.11713	2.39922e-06	1.34424	6.49792e-08
	LOC_Os03g57190	1.10105	0.00266824	0.523393	0.160452
	LOC_Os12g02400	0.774533	7.66921e-19	1.1211	8.52006e-36
	LOC_Os08g44940	0.278297	0.851624	1.50659	0.00904937
	LOC_Os11g11410	1.00804	0.0030043	1.05153	0.00170356
	LOC_Os08g39810	1.57075	3.05454e-09	0.580912	0.0175978
	LOC_Os02g15810	0.00677916	0.993406	1.65068	1.09103e-07
	LOC_Os09g36220	1.23978	6.37544e-89	0.504198	1.55052e-16
	LOC_Os03g43860	1.14698	4.60107e-17	0.290586	0.0433407
Hormone	LOC_Os11g25060	1.29152	0.000955422	0.820812	0.0340723
	LOC_Os01g61610	1.35963	5.2616e-31	0.498843	4.2338e-06
	LOC_Os09g07450	0.680894	0.0854017	1.05021	0.00501784
	LOC_Os02g43820	1.21446	0.00596825	0.430334	0.444259
	LOC_Os05g34730	0.960332	4.75031e-07	1.43347	1.03093e-10
	LOC_Os09g12970	1.23818	2.74416e-14	0.420469	0.00985956
	LOC_Os09g35020	1.13016	1.5172e-08	0.717069	0.000207538
	LOC_Os03g19270	0.157231	0.859767	1.48668	6.95735e-06
	LOC_Os03g58170	1.92821	1.06475e-90	0.619073	1.98903e-15
	LOC_Os11g08340	0.0464612	0.91974	2.23743	3.77469e-14
	LOC_Os08g41290	1.31521	2.86761e-26	0.321807	0.00672265
	LOC_Os07g07420	1.10525	0.000957628	0.99861	0.00137431
	LOC_Os01g11150	0.173359	0.906132	1.06315	0.0148921
	LOC_Os05g43880	2.86744	2.18191e-72	0.607358	1.67922e-07
	LOC_Os03g41060	1.37323	4.20174e-06	1.1148	0.000140431
	LOC_Os12g42280	1.70673	2.04993e-106	0.504998	2.11268e-13
	LOC_Os04g44510	1.14926	2.83097e-94	0.60041	1.28533e-28
	LOC_Os11g38920	1.13646	7.48695e-05	0.571121	0.0471021
	LOC_Os03g59290	-1.32861	1.21864e-06	-2.19008	3.24731e-23
	LOC_Os03g59570	2.24978	5.62525e-06	0.932546	0.0386486
ROS	LOC_Os11g25060	1.29152	0.000955422	0.820812	0.0340723
	LOC_Os01g61610	1.35963	5.2616e-31	0.498843	4.2338e-06
	LOC_Os09g07450	0.680894	0.0854017	1.05021	0.00501784
	LOC_Os02g43820	1.21446	0.00596825	0.430334	0.444259
	LOC_Os05g34730	0.960332	4.75031e-07	1.43347	1.03093e-10
	LOC_Os09g12970	1.23818	2.74416e-14	0.420469	0.00985956
	LOC_Os09g35020	1.13016	1.5172e-08	0.717069	0.000207538
	LOC_Os03g19270	0.157231	0.859767	1.48668	6.95735e-06
	LOC_Os03g58170	1.92821	1.06475e-90	0.619073	1.98903e-15
	LOC_Os11g08340	0.0464612	0.91974	2.23743	3.77469e-14
	LOC_Os08g41290	1.31521	2.86761e-26	0.321807	0.00672265
	LOC_Os07g07420	1.10525	0.000957628	0.99861	0.00137431
	LOC_Os01g11150	0.173359	0.906132	1.06315	0.0148921
	LOC_Os05g43880	2.86744	2.18191e-72	0.607358	1.67922e-07
	LOC_Os03g41060	1.37323	4.20174e-06	1.1148	0.000140431
	LOC_Os12g42280	1.70673	2.04993e-106	0.504998	2.11268e-13
	LOC_Os04g44510	1.14926	2.83097e-94	0.60041	1.28533e-28
	LOC_Os11g38920	1.13646	7.48695e-05	0.571121	0.0471021
	LOC_Os03g59290	-1.32861	1.21864e-06	-2.19008	3.24731e-23
	LOC_Os03g59570	2.24978	5.62525e-06	0.932546	0.0386486
