# Supplementary material for: Comparative Transcriptome Analysis of the Heterosis of Salt Tolerance in Inter-Subspecific Hybrid Rice
Source: Int J Mol Sci. 2023 Jan 22;24(3):2212. doi: 10.3390/ijms24032212 (PMC9916944; doi:10.3390/ijms24032212)
Supplement: Supplementary file 1 [file ijms-24-02212-s001.zip › Supplementary Table S3.xlsx]

## Sheet: Sheet1
Supplemental Table S3 The primer pairs used in this study.
Primer name	Sequence (5’–3’)
OsActin-F	AGGAAGGCTGGAAGAGGACC
OsActin-R	CGGGAAATTGTGAGGGACAT
LOC_Os01g73770-Q-F	AAACCCGGCTTCTACATCCC
LOC_Os01g73770-Q-R	TTTCTAAACAAACAAGAGGTGCTT
LOC_Os03g55610-Q-F	ACGTGTGTTGTCGGTTTCGTTC
LOC_Os03g55610-Q-R	AAGTACGTCCACGAGCTTGCAG
LOC_Os09g36220-Q-F	AACGAGAGGCTGCACTGAACAAG
LOC_Os09g36220-Q-R	TTCCTGCTCTGGTATCGCACCTTC
LOC_Os04g44510-Q-F	TTCTTGGTCGTGTGCCTTGT
LOC_Os04g44510-Q-R	ATGTGTACCGGACTTGCTCC
LOC_Os08g41290-Q-F	TTCGGATCTCCGGATCAGTG
LOC_Os08g41290-Q-R	CAGTGCACACTCTTCCCTGC
LOC_Os02g43820-Q-F	GGGATCAGTTGGAGGGGTTC
LOC_Os02g43820-Q-R	ACCTCCGGGAATCCCATTTG
LOC_Os01g22249-Q-F	GATCAGGCTCAACTGCAACG
LOC_Os01g22249-Q-R	TATGGTCATCTAGCTCGCCG
LOC_Os01g73170-Q-F	AAGTTCTCCACAAGCCACCTC
LOC_Os01g73170-Q-R	GATACAGCTACTACCGCAGC
LOC_Os07g48060-Q-F	AATGGTTGTGATGGCTCCGT
LOC_Os07g48060-Q-R	GCAGGAGACAACATTCCCCA
